# Supplementary material for: Transcriptome and Metabolite Conjoint Analysis Reveals the Seed Dormancy Release Process in Callery Pear
Source: Int J Mol Sci. 2022 Feb 16;23(4):2186. doi: 10.3390/ijms23042186 (PMC8878392; doi:10.3390/ijms23042186)
Supplement: Supplementary file 1 [file ijms-23-02186-s001.zip]

Archive with 1 entries (1 files):
- supplementary tables.xlsx
