# Supplementary material for: Transcriptome and Metabolite Conjoint Analysis Reveals the Seed Dormancy Release Process in Callery Pear
Source: Int J Mol Sci. 2022 Feb 16;23(4):2186. doi: 10.3390/ijms23042186 (PMC8878392; doi:10.3390/ijms23042186)
Supplement: Supplementary file 1 [file ijms-23-02186-s001.zip › supplementary tables.xlsx]

## Sheet: Table S1
Table S1. Primers used for qRT-PCR analysis in this study
Gene	Gene ID	Forward Primer	Reverse Primer
CYP707A2	Chr3.g20140	TCTCGACGGCAACCCAATAT	GGATTCCCAACGACAGATTTGA
PP2C50	Chr8.g54174	TCGGTTCCTTCATCTCCCAT	GTGCGGTTCGGATCAAACAA
GA2ox1	Chr10.g15067	AGCCGCATAAATCACAGCAC	ACCTATCCTGAATCCTGAGTACT
JAZ8	Chr10.g14501	TGTGTGGTTGATGTTGGATCT	AGCATGGTCGGTCTTATCATCT
ACS1	Chr17.g27096	TGCGGAAGGAGTTGAGAAGT	TGACTCAACCACCTCATGCT
AGPase1	Chr10.g16643	TGGCAGATGAGTGAATAGCTTC	ACATCTTGCGACTCTCTAATGC
SBE1	Chr8.g53561	GGTTGGGCAGGAGAACTTTG	ACCCTTGGTCACTCTCTTGT
MLS	Chr6.g51605	TGTTTGGGAGAGTGGTGGAG	TGGTGAAAATCCTGCAAGCC
ALG24	Chr15.g00612	CCTTGGCCGTGTGATTCAAA	TGGCTTAGCTGGTTGTTTGC
ABI4	Chr1.g57127	CGGGCTGTTCGGATATTCC	ACACTCTTCCTCGCTCGTC
RVA2	Chr17.g25338	AGCTGGTGATGTTGTGAGGA	TGAACCCCAGACTATCGACG
NAC42	Chr17.g26000	AAGCGCGAGGCTGAGAAGT	GCTCTTACGACAGTCCAATCTCAA

## Sheet: Table S2
Table S2. Statistics on the quality and output of the RNA-seq libraries
Library	Raw Reads	Clean Reads	Q30	GC Content	Total Reads	Mapped Reads	Unique Mapped Reads	Multiple Mapped Reads
S1A	45324270	43967268	93.67	47.5	43967268	35410243 (80.54%)	33779034 (76.83%)	1631209 (3.71%)
S1B	45404320	43782954	94.39	46.85	43782954	36980670 (84.46%)	35303471 (80.63%)	1677199 (3.83%)
S1C	45815854	44257860	93.9	48.06	44257860	36987334 (83.57%)	35285299 (79.73%)	1702035 (3.85%)
S2A	45365702	43840564	93.86	46.78	43840564	35130818 (80.13%)	33569064 (76.57%)	1561754 (3.56%)
S2B	45939292	44533084	94.57	47.01	44533084	35232409 (79.12%)	33544276 (75.32%)	1688133 (3.79%)
S2C	44604334	43001918	94.39	47.81	43001918	34830153 (81.0%)	33317538 (77.48%)	1512615 (3.52%)
S3A	44236428	42842994	93.95	46.46	42842994	38190945 (89.14%)	36457548 (85.1%)	1733397 (4.05%)
S3B	41486888	40156944	94.18	46.43	40156944	34971297 (87.09%)	33399863 (83.17%)	1571434 (3.91%)
S3C	41805654	40484672	94.53	46.87	40484672	33189564 (81.98%)	31696304 (78.29%)	1493260 (3.69%)

## Sheet: Table S3
Table S3. Differentially expressed genes identified through transcriptome analysis.
gene_ID	S1A_fpkm	S1B_fpkm	S1C_fpkm	S2A_fpkm	S2B_fpkm	S2C_fpkm	S3A_fpkm	S3B_fpkm	S3C_fpkm	S1_fpkm	S2_fpkm	S3_fpkm	S2vsS1_log2FoldChange	S2vsS1_padj	S3vsS2_log2FoldChange	S3vsS2_padj	S3vsS1_log2FoldChange	S3vsS1_padj	Gene_start	Gene_end	Gene_strand	Gene_length	Gene_description-Swissprot	Gene_description-Pfam	Gene_description-NR
Chr1.g56316	0.962492	1.64734	0.752941	2.55172	1.08933	2.5668	4.28456	4.21506	1.9712	1.12092	2.06928	3.49028	0.911583	0.233729	0.720842	0.515948	1.64149	0.00472476	18408948	18412570	+	1853	O24629.1 RecName: Full=RNA polymerase sigma factor sigA; Short=Sigma factor A; Short=Sigma-A; AltName: Full=RNA polymerase sigma factor sig1; Short=Atsig1; Short=Sigma factor 1; AltName: Full=RNA polymerase sigma factor sig2; Short=Atsig2; Short=Sigm		XP_009348922.1 PREDICTED: RNA polymerase sigma factor sigA-like [Pyrus x bretschneideri]
Chr1.g56321	14.3325	20.4786	22.4487	38.8321	25.2249	36.7168	48.6081	40.5717	36.221	19.0866	33.5913	41.8003	0.849445	0.0768212	0.275586	0.757152	1.13938	0.00250756	18368892	18371938	-	1086	-	PF15249:Conserved region of unknown function on GLTSCR protein	XP_009348929.1 PREDICTED: homeotic protein female sterile-like [Pyrus x bretschneideri]
Chr1.g56327	33.7159	50.6661	38.3219	10.5903	14.347	7.14571	28.087	14.4004	15.9702	40.9013	10.6943	19.4859	-1.8934	3.23e-05	0.818408	0.310965	-1.05983	0.0115096	18323875	18328459	+	1623	Q0V7W6.1 RecName: Full=Alcohol dehydrogenase-like 5	PF00107:Zinc-binding dehydrogenase|PF08240:Alcohol dehydrogenase GroES-like domain	XP_009348943.1 PREDICTED: alcohol dehydrogenase-like 1 [Pyrus x bretschneideri]
Chr1.g56347	21.9153	16.4125	16.4022	13.5039	18.3735	14.4414	37.7623	30.7331	33.3513	18.2434	15.4396	33.9489	-0.198382	0.725382	1.0899	0.00835831	0.906174	0.0116873	18225058	18228094	-	1746	Q6DBG8.1 RecName: Full=Probable arabinosyltransferase ARAD1; AltName: Full=Arabinan alpha-1,5-arabinosyltransferase; AltName: Full=L-Arabinosyltransferase; AltName: Full=Protein ARABINAN DEFICIENT 1	PF03016:Exostosin family	XP_009351825.1 PREDICTED: probable arabinosyltransferase ARAD1 [Pyrus x bretschneideri]
Chr1.g56349	11.9971	10.4498	8.46678	43.9288	14.5009	35.76	27.3844	25.9991	19.2007	10.3046	31.3966	24.1947	1.63912	0.00137673	-0.410466	0.737485	1.24062	0.000601369	18210489	18216455	+	2784	Q12788.2 RecName: Full=Transducin beta-like protein 3; AltName: Full=WD repeat-containing protein SAZD	PF08625:Utp13 specific WD40 associated domain	XP_009351827.1 PREDICTED: transducin beta-like protein 3 [Pyrus x bretschneideri]
Chr1.g56350	0.948165	1.30543	1.61034	19.3682	12.5069	17.2729	22.1382	14.7893	9.37941	1.28798	16.3827	15.4356	3.70095	5.14e-17	-0.122698	0.933706	3.59008	8.47e-16	18205129	18209330	-	2052	P31687.2 RecName: Full=4-coumarate--CoA ligase 2; Short=4CL 2; AltName: Full=4-coumaroyl-CoA synthase 2; AltName: Full=Clone 4CL16	PF13193:AMP-binding enzyme C-terminal domain|PF00501:AMP-binding enzyme	XP_009351826.1 PREDICTED: 4-coumarate--CoA ligase 2-like [Pyrus x bretschneideri]
Chr1.g56355	2.60122	2.17203	2.65303	7.60364	2.14923	6.66689	8.3955	6.55272	4.20605	2.47543	5.47325	6.38476	1.17629	0.0470314	0.189772	0.917501	1.3778	0.000914498	18157369	18162879	+	3958	O04647.2 RecName: Full=Pentatricopeptide repeat-containing protein At5g27270; AltName: Full=Protein EMBRYO DEFECTIVE 976	PF13041:PPR repeat family	XP_009351831.1 PREDICTED: pentatricopeptide repeat-containing protein At5g27270 [Pyrus x bretschneideri]
Chr1.g56368	121.017	83.838	101.319	32.5182	52.9192	32.6602	30.8679	35.1553	59.3812	102.058	39.3659	41.8015	-1.32991	0.00277951	0.0320923	0.982949	-1.27817	0.00126953	18079309	18082258	-	1177	P91924.3 RecName: Full=ADP-ribosylation factor	PF00025:ADP-ribosylation factor family	XP_009351855.1 PREDICTED: ADP-ribosylation factor 1-like 2 [Pyrus x bretschneideri]
Chr1.g56375	6.17127	6.53859	5.42055	0.44219	1.57983	0.526045	1.39481	0.550148	2.43055	6.04347	0.849355	1.4585	-2.79849	6.29e-05	0.720323	0.741147	-2.0518	0.00102753	18033424	18034842	-	867	Q5T6J7.1 RecName: Full=Probable gluconokinase; AltName: Full=Gluconate kinase	-	XP_009351863.1 PREDICTED: probable gluconokinase [Pyrus x bretschneideri]
Chr1.g56378	18.4146	15.1653	13.623	4.04774	8.67692	3.36091	3.188	4.53237	6.03898	15.7343	5.36185	4.58645	-1.50754	0.00636263	-0.28184	0.863819	-1.77341	2.84e-05	18025680	18028111	+	1105	-	PF06749:Protein of unknown function (DUF1218)	XP_009351867.1 PREDICTED: uncharacterized protein LOC103943317 [Pyrus x bretschneideri]
Chr1.g56380	52.851	28.7389	46.7568	17.7392	24.196	22.948	14.0886	18.529	20.9564	42.7822	21.6278	17.858	-0.942098	0.0552141	-0.325142	0.71135	-1.25133	0.00241768	18018646	18021427	-	724	-	-	XP_009351869.1 PREDICTED: uncharacterized protein LOC103943318 [Pyrus x bretschneideri]
Chr1.g56392	224.84	159.395	239.713	67.1835	107.029	73.6809	58.6521	70.7073	88.9447	207.983	82.6312	72.768	-1.28811	0.00333785	-0.234663	0.822419	-1.50569	2.4e-05	17974074	17975837	-	1108	-	-	XP_009351872.1 PREDICTED: uncharacterized protein LOC103943321 [Pyrus x bretschneideri]
Chr1.g56394	1.96463	2.29698	1.72497	9.67091	2.86174	6.71305	9.7089	8.63397	4.36538	1.99553	6.41524	7.56941	1.71522	0.00129975	0.206907	0.90667	1.93148	2.44e-06	17947162	17962801	-	6726	Q94FN2.1 RecName: Full=Protein MOR1; AltName: Full=Protein GEM1; AltName: Full=Protein GEMINI POLLEN 1; AltName: Full=Protein MICROTUBULE ORGANIZATION 1; AltName: Full=Protein RID5; AltName: Full=Protein ROOT INITIATION DEFECTIVE 5	PF12348:CLASP N	XP_009351870.2 PREDICTED: LOW QUALITY PROTEIN: protein MOR1-like [Pyrus x bretschneideri]
Chr1.g56399	584.647	253.583	376.847	40.305	107.134	36.3477	13.7531	26.3608	44.9587	405.026	61.2623	28.3575	-2.67351	9.07e-07	-1.17316	0.249839	-3.82724	1.41e-16	17928187	17929050	-	864	-	-	XP_009351883.1 PREDICTED: putative golgin subfamily A member 6-like protein 3 [Pyrus x bretschneideri]
Chr1.g56416	0.840706	1.56894	1.90378	7.95155	9.07803	2.65444	29.1322	26.1896	47.453	1.43781	6.56134	34.2583	2.22836	0.000720169	2.33063	0.000324475	4.5768	8.42e-26	17849787	17852421	-	1350	O81916.2 RecName: Full=Uncharacterized calcium-binding protein At1g02270	PF03372:Endonuclease/Exonuclease/phosphatase family	XP_009351897.1 PREDICTED: uncharacterized calcium-binding protein At1g02270-like [Pyrus x bretschneideri]
Chr1.g56419	0.656217	1.31885	1.14308	1.83016	1.61597	1.82562	6.22033	4.75196	6.6044	1.03938	1.75725	5.8589	0.787227	0.304222	1.69067	0.000165083	2.49384	3.4e-07	17834265	17837110	-	1606	Q9FLU5.1 RecName: Full=Heavy metal-associated isoprenylated plant protein 9; Short=AtHIP09; Flags: Precursor	PF00403:Heavy-metal-associated domain	XP_009351900.1 PREDICTED: heavy metal-associated isoprenylated plant protein 3-like [Pyrus x bretschneideri]
Chr1.g56422	3.78992	3.36999	3.31848	10.2985	2.13446	10.7769	12.5242	11.428	3.6435	3.49279	7.73662	9.19857	1.1764	0.0696099	0.222316	0.922446	1.40592	0.00414347	17821851	17827082	-	4492	-	-	XP_009351903.1 PREDICTED: uncharacterized protein LOC103943347 isoform X1 [Pyrus x bretschneideri]
Chr1.g56431	80.0744	64.7077	74.0474	35.8644	35.394	38.2099	35.1765	33.3885	23.7013	72.9432	36.4894	30.7554	-0.960379	0.0163384	-0.287804	0.721937	-1.23656	0.000394488	17778072	17780776	-	1550	Q9XGN1.1 RecName: Full=Protein TRANSPARENT TESTA GLABRA 1	-	XP_009351914.1 PREDICTED: protein TRANSPARENT TESTA GLABRA 1-like [Pyrus x bretschneideri]
Chr1.g56436	6.47651	6.77879	9.00194	0.704093	1.39017	1.16668	0.941482	1.47824	0.193507	7.41908	1.08698	0.871075	-2.73595	1.61e-05	-0.343979	0.904129	-3.0622	3.01e-06	17734707	17735677	+	726	-	-	XP_009352094.1 PREDICTED: F-box/kelch-repeat protein At3g23880-like [Pyrus x bretschneideri]
Chr1.g56437	20.8051	26.4621	22.3111	40.7128	58.055	31.7123	64.6758	57.6876	82.468	23.1928	43.4933	68.2771	0.948262	0.0698531	0.599277	0.426314	1.56496	4.54e-05	17731379	17732543	+	339	P52855.1 RecName: Full=60S acidic ribosomal protein P1; AltName: Full=L12	PF00428:60s Acidic ribosomal protein	XP_009351925.1 PREDICTED: 60S acidic ribosomal protein P1-like [Pyrus x bretschneideri]
Chr1.g56438	99.2506	137.87	145.225	51.8614	78.4327	62.0057	55.1191	54.6722	75.6395	127.449	64.0999	61.8103	-0.950739	0.0348825	-0.103074	0.929431	-1.03517	0.00494003	17727754	17730497	+	807	A2RVS6.1 RecName: Full=Serine/arginine-rich splicing factor SR34A; Short=At-SR34A; Short=At-SRp34A; Short=AtSR34A; AltName: Full=SER/ARG-rich protein 34A	PF00076:RNA recognition motif. (a.k.a. RRM, RBD, or RNP domain)	XP_009351923.1 PREDICTED: serine/arginine-rich splicing factor SR34A [Pyrus x bretschneideri]
Chr1.g56443	376.467	266.821	317.533	110.87	282.765	89.5501	77.7868	114.072	222.275	320.274	161.062	138.045	-0.941506	0.114682	-0.284746	0.879352	-1.20499	0.00895506	17695459	17697015	+	219	-	-	XP_008343810.1 PREDICTED: uncharacterized protein LOC103406599 [Malus domestica]
Chr1.g56448	15.0353	3.34825	11.0064	2.12827	6.60327	2.36746	0.517423	1.35403	3.03092	9.79666	3.69966	1.63412	-1.35328	0.0699775	-1.24919	0.359691	-2.58236	0.00012048	17655212	17656774	-	1321	Q01IK0.2 RecName: Full=Homeobox-leucine zipper protein HOX22; AltName: Full=HD-ZIP protein HOX22; AltName: Full=Homeodomain transcription factor HOX22; AltName: Full=OsHox22 >Q7XUJ5.2 RecName: Full=Homeobox-leucine zipper protein HOX22; AltName: Full		XP_009351938.1 PREDICTED: homeobox-leucine zipper protein ATHB-7-like [Pyrus x bretschneideri]
Chr1.g56449	319.659	205.021	240.593	431.794	993.907	480.765	290.59	367.04	791.631	255.091	635.489	483.087	1.36503	0.00664758	-0.455652	0.743188	0.93186	0.0489409	17650944	17653561	+	615	P49636.2 RecName: Full=Ubiquitin-60S ribosomal protein L40; Contains: RecName: Full=Ubiquitin; Contains: RecName: Full=60S ribosomal protein L40; AltName: Full=CEP52; Flags: Precursor	PF00240:Ubiquitin family|PF01020:Ribosomal L40e family|PF00389:	NP_001317704.1 ubiquitin-ribosomal fusion protein [Solanum lycopersicum]
Chr1.g56454	465.329	296.7	358.884	130.839	363.185	121.203	44.0335	91.5974	146.117	373.638	205.075	93.9161	-0.814388	0.181353	-1.18816	0.244354	-1.98273	1.16e-05	17626152	17627930	+	923	Q42342.2 RecName: Full=Cytochrome b5 isoform E; Short=AtCb5-E; AltName: Full=Cytochrome b5 isoform 1; AltName: Full=Cytochrome b5 isoform A; Short=AtCb5-A	PF00173:Cytochrome b5-like Heme/Steroid binding domain	XP_009351942.1 PREDICTED: cytochrome b5-like [Pyrus x bretschneideri]
Chr1.g56457	14.3795	15.1208	12.5813	4.84223	10.2929	5.36692	1.44366	3.40512	2.66159	14.0272	6.83403	2.50346	-0.992984	0.0588259	-1.50104	0.0391404	-2.48183	3.81e-09	17607815	17610543	-	1821	F4IJ77.1 RecName: Full=AAA-ATPase At2g46620	PF00004:ATPase family associated with various cellular activities (AAA)|PF14363:Domain associated at C-terminal with AAA	XP_009351947.1 PREDICTED: AAA-ATPase At2g46620-like isoform X1 [Pyrus x bretschneideri]
Chr1.g56460	5.29568	4.98506	6.15594	24.7307	21.4269	22.593	38.4104	30.087	29.6725	5.47889	22.9169	32.7233	2.10276	7.99e-08	0.471129	0.404775	2.58839	2.43e-14	17595196	17598386	-	1837	Q1KKV8.1 RecName: Full=Molybdate-anion transporter; AltName: Full=Major facilitator superfamily domain-containing protein 5; AltName: Full=Molybdate transporter 2 homolog	PF05631:Sugar-tranasporters, 12 TM	XP_009351951.1 PREDICTED: molybdate-anion transporter-like [Pyrus x bretschneideri]
Chr1.g56475	2.09401	4.80184	3.3118	16.164	4.16758	14.0781	11.6625	14.0561	6.59517	3.40255	11.4699	10.7712	1.77912	0.00364378	-0.121328	0.950152	1.66703	0.000371581	17477629	17481267	-	2439	Q6LA54.2 RecName: Full=Uncharacterized WD repeat-containing protein C3H5.08c	PF00400:WD domain, G-beta repeat	XP_009351967.1 PREDICTED: uncharacterized protein LOC103943394 [Pyrus x bretschneideri]
Chr1.g56477	45.8739	23.0658	34.5172	37.0497	58.5643	44.0215	62.9154	70.5709	94.4283	34.4856	46.5452	75.9715	0.477201	0.38798	0.655807	0.299514	1.15008	0.00458221	17472265	17474548	-	1002	P81760.2 RecName: Full=Thylakoid lumenal 17.4 kDa protein, chloroplastic; AltName: Full=P17.4; Flags: Precursor	PF13599:Pentapeptide repeats (9 copies)	XP_009351970.1 PREDICTED: thylakoid lumenal 17.4 kDa protein, chloroplastic [Pyrus x bretschneideri]
Chr1.g56486	5.27197	5.61484	5.23613	12.4294	10.7333	11.336	18.9857	18.9784	16.3486	5.37431	11.4996	18.1043	1.13489	0.00939346	0.612396	0.196174	1.76077	3.96e-07	17426333	17429735	-	1753	-	PF13374:Tetratricopeptide repeat|PF13424:Tetratricopeptide repeat	XP_009351986.1 PREDICTED: uncharacterized protein LOC103943407 isoform X2 [Pyrus x bretschneideri]
Chr1.g56487	21.9708	20.4358	29.7439	9.84178	14.8334	10.6867	12.8586	7.25562	8.3416	24.0502	11.7873	9.48528	-0.986866	0.03428	-0.359717	0.723564	-1.33111	0.000903871	17421316	17424315	-	1701	-	-	XP_009351984.1 PREDICTED: uncharacterized protein LOC103943406 [Pyrus x bretschneideri]
Chr1.g56488	18.737	17.7266	17.9101	4.23008	10.2149	4.35119	4.06091	3.94712	5.13972	18.1246	6.26538	4.38258	-1.48631	0.0045425	-0.570319	0.601947	-2.04039	7.63e-09	17415559	17418745	-	1722	B1ZB18.1 RecName: Full=Putative aminoacrylate hydrolase RutD; AltName: Full=Aminohydrolase	PF00561:alpha/beta hydrolase fold	XP_009351982.1 PREDICTED: uncharacterized protein LOC103943405 [Pyrus x bretschneideri]
Chr1.g56500	4.80261	3.86276	4.0602	7.79779	3.58743	6.22724	15.3872	8.80676	7.65681	4.24186	5.87082	10.6169	0.504246	0.38332	0.817949	0.325965	1.33505	0.00168569	17312139	17316903	+	2532	Q9M3B0.1 RecName: Full=Probable pectinesterase/pectinesterase inhibitor 34; Includes: RecName: Full=Pectinesterase inhibitor 34; AltName: Full=Pectin methylesterase inhibitor 34; Includes: RecName: Full=Pectinesterase 34; Short=PE 34; AltName: Full=P		XP_009351999.1 PREDICTED: probable pectinesterase/pectinesterase inhibitor 34 [Pyrus x bretschneideri]
Chr1.g56514	122.334	116.614	123.35	36.3024	64.0407	35.1984	16.6627	21.8321	46.0212	120.766	45.1805	28.172	-1.37413	0.00237088	-0.740156	0.466986	-2.09197	1.21e-06	17215830	17216843	-	609	-	PF07896:Protein of unknown function (DUF1674)	XP_009352106.1 PREDICTED: succinate dehydrogenase assembly factor 4, mitochondrial-like [Pyrus x bretschneideri]
Chr1.g56520	1.68117	2.11174	1.75709	7.32611	1.35124	7.76916	13.598	9.87958	2.33909	1.85	5.48217	8.60555	1.59441	0.0147574	0.624494	0.751277	2.22567	4.75e-05	17164832	17171860	+	5015	Q9SSE9.1 RecName: Full=Lysine-specific demethylase JMJ25; AltName: Full=Jumonji domain-containing protein 25; AltName: Full=Lysine-specific histone demethylase JMJ25; AltName: Full=Protein INCREASE IN BONSAI METHYLATION 1; AltName: Full=Protein JUMON		XP_009352026.1 PREDICTED: uncharacterized protein LOC103943437 isoform X2 [Pyrus x bretschneideri]
Chr1.g56521	1.39958	1.77871	1.46278	6.95818	5.31342	5.23485	6.80793	4.75078	6.25003	1.54702	5.83548	5.93624	1.94949	0.000152002	-0.01976	0.988225	1.9462	2.69e-05	17159143	17163401	+	1506	Q94A79.1 RecName: Full=Protein DEFECTIVE IN MERISTEM SILENCING 3; AltName: Full=Protein INVOLVED IN DE NOVO 1	-	XP_009349948.1 PREDICTED: protein DEFECTIVE IN MERISTEM SILENCING 3-like [Pyrus x bretschneideri]
Chr1.g56523	2.75021	3.97471	4.11381	9.92353	4.08354	11.0314	7.98572	8.42468	6.40559	3.61291	8.34617	7.60533	1.23802	0.0234246	-0.169902	0.910358	1.08132	0.00608516	17143732	17149408	-	3213	Q9FNF2.1 RecName: Full=Starch synthase 1, chloroplastic/amyloplastic; Short=AtSS1; Short=SSS; AltName: Full=Soluble starch synthase I; Flags: Precursor	PF00534:Glycosyl transferases group 1|PF08323:Starch synthase catalytic domain	XP_009352031.1 PREDICTED: starch synthase 1, chloroplastic/amyloplastic-like isoform X1 [Pyrus x bretschneideri]
Chr1.g56532	2.2992	1.59231	1.31128	5.41419	3.10473	4.12918	4.60243	4.25873	3.12354	1.73426	4.21603	3.9949	1.3207	0.0127193	-0.115725	0.93009	1.21665	0.00810351	17098462	17102975	+	2856	O65717.1 RecName: Full=Cyclic nucleotide-gated ion channel 1; Short=AtCNGC1; AltName: Full=Cyclic nucleotide- and calmodulin-regulated ion channel 1	PF00520:Ion transport protein|PF00027:Cyclic nucleotide-binding domain	XP_018502029.1 PREDICTED: cyclic nucleotide-gated ion channel 1-like [Pyrus x bretschneideri]
Chr1.g56537	84.9979	50.0221	44.0934	16.5861	34.7205	20.4276	15.0869	18.8796	31.5791	59.7045	23.9114	21.8485	-1.2735	0.01404	-0.186522	0.902959	-1.44096	0.00103111	17056466	17059676	+	1279	-	PF09713:Plant protein 1589 of unknown function (A_thal_3526)	XP_009352044.1 PREDICTED: uncharacterized protein LOC103943452 [Pyrus x bretschneideri]
Chr1.g56538	2.79423	7.06677	3.87662	5.46409	1.63555	5.88436	1.88107	2.05504	0.796821	4.57921	4.328	1.57764	-0.0544893	0.956201	-1.48389	0.110791	-1.52787	0.00636232	17051549	17053937	-	2292	P0CD63.1 RecName: Full=J domain-containing protein DDB_G0295729	PF11926:Domain of unknown function (DUF3444)|PF00226:DnaJ domain	XP_009352045.1 PREDICTED: uncharacterized protein LOC103943453 [Pyrus x bretschneideri]
Chr1.g56551	20.6197	41.7965	39.1209	14.5843	20.476	15.9385	8.71818	12.7849	11.6113	33.8457	16.9996	11.0381	-0.953995	0.0558076	-0.670713	0.25825	-1.60923	6.85e-05	16950382	16954333	+	1954	Q944H5.1 RecName: Full=Mitochondrial carrier protein MTM1; AltName: Full=Manganese tracking factor for mitochondrial SOD2	PF00153:Mitochondrial carrier protein	XP_009352059.1 PREDICTED: mitochondrial carrier protein MTM1-like isoform X1 [Pyrus x bretschneideri]
Chr1.g56553	28.3993	18.5193	24.1356	16.1413	24.7008	17.4139	8.62237	9.40309	14.9995	23.6847	19.4187	11.0083	-0.242755	0.674332	-0.872422	0.167666	-1.09642	0.00811382	16940411	16942943	-	1433	Q9FK13.1 RecName: Full=Plastid division protein PDV1; AltName: Full=Protein PLASTID DIVISION1	-	XP_009352062.1 PREDICTED: plastid division protein PDV1-like isoform X1 [Pyrus x bretschneideri]
Chr1.g56555	592.739	404.837	428.94	35.7192	129.204	67.8615	55.1102	57.4265	107.586	475.505	77.595	73.3744	-2.56628	7.1e-07	-0.140435	0.940602	-2.68618	2.2e-12	16910388	16913634	+	1059	P35133.1 RecName: Full=Ubiquitin-conjugating enzyme E2 10; AltName: Full=E2 ubiquitin-conjugating enzyme 10; AltName: Full=Ubiquitin carrier protein 10/12; AltName: Full=Ubiquitin-conjugating enzyme E2-17 kDa 10/12; AltName: Full=Ubiquitin-protein li		XP_018502036.1 PREDICTED: ubiquitin-conjugating enzyme E2 10-like isoform X1 [Pyrus x bretschneideri]
Chr1.g56556	146.326	146.587	188.492	14.7387	40.5295	16.3872	19.9422	23.897	29.8072	160.468	23.8851	24.5488	-2.69998	4.4e-08	-0.0169845	0.993079	-2.69987	4.43e-16	16907237	16909698	-	1487	P34109.2 RecName: Full=Myosin ID heavy chain	PF06017:Unconventional myosin tail, actin- and lipid-binding	XP_009375582.1 PREDICTED: myosin IB heavy chain-like [Pyrus x bretschneideri]
Chr1.g56559	61.8254	41.0436	46.5906	21.3949	43.9828	25.3444	19.5033	24.0534	30.6203	49.8198	30.2407	24.7257	-0.674091	0.20899	-0.344124	0.758993	-1.00159	0.0096561	16894318	16896168	-	1108	-	-	XP_009352068.1 PREDICTED: proline-rich receptor-like protein kinase PERK12 isoform X1 [Pyrus x bretschneideri]
Chr1.g56572	12.6487	14.4612	16.2698	43.8494	25.9708	43.3077	36.6602	36.4288	25.2161	14.4599	37.7093	32.7684	1.41668	0.000961252	-0.240064	0.822609	1.18881	0.000884816	16809769	16813979	+	2365	Q9FLW9.1 RecName: Full=Plastidial pyruvate kinase 2; Short=PKp2; AltName: Full=Plastidial pyruvate kinase 1; Short=PKP1; AltName: Full=Pyruvate kinase III; AltName: Full=Pyruvate kinase isozyme B1, chloroplastic; Short=PKP-BETA1; Short=Plastidic pyru		XP_009352073.1 PREDICTED: plastidial pyruvate kinase 2-like [Pyrus x bretschneideri]
Chr1.g56600	1.69198	1.92203	1.13279	3.65288	6.14926	4.25691	12.6436	6.27603	8.0314	1.58227	4.68635	8.98366	1.60525	0.0105929	0.893315	0.248184	2.5133	6.81e-07	16675002	16677276	+	1102	Q9SUR3.1 RecName: Full=Reticulon-like protein B1; Short=AtRTNLB1; AltName: Full=VirB2-interacting protein 1	PF02453:Reticulon	XP_009375555.1 PREDICTED: reticulon-like protein B1 [Pyrus x bretschneideri]
Chr1.g56603	6.05196	2.27122	2.67719	26.2907	43.6797	26.8083	18.804	29.6041	34.3897	3.66679	32.2596	27.5993	3.19397	3.79e-09	-0.277371	0.817932	2.93279	4.61e-09	16656602	16657334	+	576	-	PF03168:Late embryogenesis abundant protein	XP_009375607.1 PREDICTED: late embryogenesis abundant protein At1g64065-like [Pyrus x bretschneideri]
Chr1.g56608	7.11214	5.7425	10.1301	18.4824	12.7865	20.6688	10.529	40.481	13.1287	7.66158	17.3126	21.3795	1.21226	0.0122752	0.270098	0.882173	1.48721	0.00699049	16624117	16625689	+	1573	Q9LK73.1 RecName: Full=UDP-glycosyltransferase 88A1	PF00201:UDP-glucoronosyl and UDP-glucosyl transferase	XP_009377579.1 PREDICTED: UDP-glycosyltransferase 88A1-like [Pyrus x bretschneideri]
Chr1.g56624	21.6058	15.1129	15.7234	2.83822	14.6151	2.81989	2.6349	1.15442	3.76015	17.4807	6.75774	2.51649	-1.31767	0.0788448	-1.49274	0.26085	-2.79102	1.32e-08	16556201	16557499	+	878	O03982.1 RecName: Full=Heavy metal-associated isoprenylated plant protein 39; Short=AtHIP39; Flags: Precursor	PF00403:Heavy-metal-associated domain	XP_009375530.1 PREDICTED: uncharacterized protein LOC103964330 isoform X1 [Pyrus x bretschneideri]
Chr1.g56626	78.2002	40.5732	53.3921	21.4737	29.5101	23.9956	13.0532	15.2163	16.1962	57.3885	24.9931	14.8219	-1.15615	0.0124942	-0.802017	0.0911891	-1.9436	1.83e-07	16543339	16546738	-	1583	Q8H0W3.1 RecName: Full=Protein REVEILLE 6	PF00249:Myb-like DNA-binding domain	XP_009375536.1 PREDICTED: protein REVEILLE 6-like isoform X1 [Pyrus x bretschneideri]
Chr1.g56628	9.95852	39.3386	38.5314	201.093	49.852	147.825	323.578	382.537	119.369	29.2762	132.923	275.161	2.20962	0.000548284	1.02118	0.368855	3.23889	1.28e-09	16533904	16537169	+	2548	P51819.1 RecName: Full=Heat shock protein 83	PF02518:Histidine kinase-, DNA gyrase B-, and HSP90-like ATPase|PF00183:Hsp90 protein	XP_009377558.1 PREDICTED: heat shock protein 83-like [Pyrus x bretschneideri]
Chr1.g56632	20.5665	16.0088	27.4916	67.8309	50.7828	56.1141	34.2319	29.8601	44.3487	21.3557	58.2426	36.1469	1.48523	0.000537936	-0.734284	0.145281	0.769471	0.061918	16517579	16520011	-	1218	O49814.1 RecName: Full=Beta-carotene hydroxylase 2, chloroplastic; Flags: Precursor	PF04116:Fatty acid hydroxylase superfamily	XP_009375525.1 PREDICTED: beta-carotene hydroxylase 2, chloroplastic-like [Pyrus x bretschneideri]
Chr1.g56635	44.746	111.037	88.1537	45.8133	45.4309	47.6312	36.3805	33.9657	41.2183	81.3121	46.2918	37.1882	-0.77648	0.134352	-0.361853	0.516816	-1.12021	0.00820764	16501941	16504649	-	1636	-	-	XP_018507165.1 PREDICTED: uncharacterized protein LOC103964321 [Pyrus x bretschneideri]
Chr1.g56638	56.1355	40.3836	47.1963	10.0022	31.0665	9.71917	10.9417	9.99194	27.6832	47.9052	16.9293	16.2056	-1.451	0.0159062	-0.128162	0.953175	-1.55624	0.00134427	16489787	16491023	-	543	Q9CR83.1 RecName: Full=Probable RNA-binding protein 18; AltName: Full=RNA-binding motif protein 18	PF00076:RNA recognition motif. (a.k.a. RRM, RBD, or RNP domain)	XP_009375516.1 PREDICTED: probable RNA-binding protein 18 [Pyrus x bretschneideri]
Chr1.g56639	0.694586	0.53375	0.853855	2.18984	2.51478	1.59497	9.07407	7.0058	8.76961	0.694064	2.09986	8.28316	1.64221	0.0189319	1.93409	1.36e-05	3.59363	6.95e-15	16485979	16488381	-	1634	O31634.1 RecName: Full=Uncharacterized membrane protein YjcL	PF05684:Protein of unknown function (DUF819)	XP_009375515.1 PREDICTED: uncharacterized protein LOC103964315 [Pyrus x bretschneideri]
Chr1.g56655	53.8921	83.3757	94.5309	329.065	239.211	341.989	248.843	216.361	160.625	77.2663	303.421	208.61	2.00785	1.17e-06	-0.579655	0.354659	1.44136	0.000122628	16372305	16376614	+	1587	Q94AH9.2 RecName: Full=Mediator of RNA polymerase II transcription subunit 36a; AltName: Full=Fibrillarin-like protein 2; AltName: Full=Histone-glutamine methyltransferase; AltName: Full=rRNA 2'-O-methyltransferase fibrillarin 2	PF01269:Fibrillari	XP_008379972.1 PREDICTED: mediator of RNA polymerase II transcription subunit 36a-like [Malus domestica]
Chr1.g56658	1.49058	1.73661	3.0052	5.11626	4.44685	7.41972	6.95428	6.22391	4.41622	2.07746	5.66094	5.86481	1.4814	0.00871766	0.01287	0.993473	1.50723	0.00216714	16362604	16364977	-	1686	Q9FF86.1 RecName: Full=BAHD acyltransferase DCR; AltName: Full=Protein DEFECTIVE IN CUTICULAR RIDGES; AltName: Full=Protein PERMEABLE LEAVES 3	PF02458:Transferase family	XP_008379960.1 PREDICTED: BAHD acyltransferase DCR-like [Malus domestica]
Chr1.g56659	4.29983	4.0523	4.39083	15.1868	2.21844	15.4858	16.0878	11.3815	4.09472	4.24765	10.9637	10.5213	1.39557	0.0418366	-0.0861196	0.973952	1.31793	0.00878611	16355385	16361098	-	3997	Q94AI4.1 RecName: Full=Methyltransferase-like protein 1; AltName: Full=Protein EMBRYO DEFECTIVE 1691	PF05063:MT-A70	XP_009340063.1 PREDICTED: methyltransferase-like protein 1 [Pyrus x bretschneideri]
Chr1.g56666	15.9598	11.0266	10.0797	6.5012	8.85395	6.7861	4.87479	3.73312	4.18666	12.3554	7.38042	4.26486	-0.700637	0.170396	-0.836843	0.126413	-1.52326	0.000151233	16316525	16321194	-	1661	Q8LF97.1 RecName: Full=SKP1-like protein 21; Short=AtSK21	PF01466:Skp1 family, dimerisation domain	XP_009340055.1 PREDICTED: SKP1-like protein 21 isoform X2 [Pyrus x bretschneideri]
Chr1.g56672	4.19457	9.70086	7.70848	21.9664	7.10142	22.0747	22.3392	21.0903	11.2528	7.2013	17.0475	18.2274	1.27067	0.0361634	0.0645914	0.973037	1.34619	0.00372351	16284585	16288458	+	2010	-	-	XP_008379858.1 PREDICTED: uncharacterized protein LOC103442828 isoform X2 [Malus domestica]
Chr1.g56674	0.933606	1.51456	1.31547	4.16982	4.0127	5.04394	8.94804	7.43848	2.56164	1.25455	4.40882	6.31605	1.84386	0.000893277	0.483747	0.717309	2.33711	3.75e-05	16279825	16281387	+	1563	Q9SRQ1.1 RecName: Full=Cytochrome P450 89A9	PF00067:Cytochrome P450	XP_009340041.1 PREDICTED: cytochrome P450 89A2-like isoform X2 [Pyrus x bretschneideri]
Chr1.g56675	31.0165	30.7296	60.4647	17.824	20.0174	26.512	14.8349	18.6916	13.4823	40.7369	21.4511	15.6696	-0.887962	0.0838321	-0.494713	0.474858	-1.36955	0.000913197	16268774	16270336	+	1563	Q9SRQ1.1 RecName: Full=Cytochrome P450 89A9	PF00067:Cytochrome P450	XP_009340042.1 PREDICTED: cytochrome P450 89A2-like [Pyrus x bretschneideri]
Chr1.g56676	36.7503	34.1842	54.1553	20.5299	21.378	32.09	18.1678	24.7837	15.686	41.6966	24.6659	19.5458	-0.720733	0.139342	-0.375642	0.677489	-1.08455	0.00522585	16264983	16267600	+	1939	Q9SRQ1.1 RecName: Full=Cytochrome P450 89A9	PF00067:Cytochrome P450	XP_009340042.1 PREDICTED: cytochrome P450 89A2-like [Pyrus x bretschneideri]
Chr1.g56677	3.492	3.79805	5.6935	1.60905	0.95547	1.33849	0.522645	0.276578	0.279296	4.32785	1.30101	0.359506	-1.69622	0.003824	-1.8818	0.0313579	-3.5618	1.42e-09	16261164	16262731	+	1509	Q9SRQ1.1 RecName: Full=Cytochrome P450 89A9	PF00067:Cytochrome P450	XP_018499239.1 PREDICTED: cytochrome P450 89A2-like [Pyrus x bretschneideri]
Chr1.g56678	6.78156	6.64334	10.8319	1.50969	1.74932	2.74597	1.71231	1.52292	0.583114	8.08559	2.00166	1.27278	-1.97684	0.000161618	-0.683148	0.596981	-2.64748	1.8e-07	16258102	16259667	+	1566	Q9SRQ1.1 RecName: Full=Cytochrome P450 89A9	PF00067:Cytochrome P450	XP_008379819.1 PREDICTED: cytochrome P450 89A2-like [Malus domestica]
Chr1.g56682	2.13486	1.77118	1.52305	11.1234	2.23444	9.4748	10.7582	7.98947	2.6028	1.8097	7.61089	7.11683	2.10238	0.00048088	-0.124269	0.958183	1.98544	0.000108982	16227593	16239421	-	4291	F4JVN6.1 RecName: Full=Tripeptidyl-peptidase 2; AltName: Full=Tripeptidyl-peptidase II; Short=TPPII	PF00082:Subtilase family|PF12580:Tripeptidyl peptidase II	XP_009340036.1 PREDICTED: tripeptidyl-peptidase 2-like isoform X2 [Pyrus x bretschneideri]
Chr1.g56689	35.481	26.9275	41.9893	11.5152	15.0432	5.20882	4.77335	2.74682	11.1361	34.7993	10.5891	6.21875	-1.67219	0.00188179	-0.83049	0.535272	-2.47891	1.26e-06	16175218	16176421	-	738	-	-	XP_009340068.1 PREDICTED: uncharacterized protein LOC103932237 [Pyrus x bretschneideri]
Chr1.g56693	60.5464	32.9376	52.9973	17.2647	33.586	13.5105	7.17404	9.58024	12.2326	48.8271	21.4537	9.66229	-1.13852	0.0384679	-1.20655	0.0933993	-2.32912	3.88e-09	16150167	16153031	-	1114	-	-	XP_009340029.1 PREDICTED: cold shock protein 1-like isoform X1 [Pyrus x bretschneideri]
Chr1.g56696	0.329163	0.68656	0.937061	4.00279	2.34168	2.5699	8.84435	7.88508	8.23031	0.650928	2.97145	8.31991	2.21897	0.00087469	1.44218	0.00229425	3.67501	1.54e-14	16141164	16144986	+	1724	B0X1Q4.1 RecName: Full=O-glucosyltransferase rumi homolog; Flags: Precursor	PF05686:Glycosyl transferase family 90	XP_009340024.1 PREDICTED: O-glucosyltransferase rumi homolog [Pyrus x bretschneideri]
Chr1.g56698	142.456	67.9049	106.842	14.7927	55.0528	17.9122	7.60777	9.39386	15.1327	105.734	29.2526	10.7114	-1.80147	0.00315568	-1.51189	0.0959367	-3.29653	3.62e-15	16130571	16131565	-	622	O03982.1 RecName: Full=Heavy metal-associated isoprenylated plant protein 39; Short=AtHIP39; Flags: Precursor	-	XP_009340020.1 PREDICTED: uncharacterized protein LOC103932196 isoform X1 [Pyrus x bretschneideri]
Chr1.g56699	1.04996	1.40135	0.800889	5.74937	3.04676	5.37402	3.58406	3.29203	4.11785	1.08407	4.72338	3.66465	2.15245	0.000273143	-0.410102	0.677733	1.75958	0.0011416	16125481	16127272	+	1467	Q7X6A5.1 RecName: Full=Pentatricopeptide repeat-containing protein At1g55630	PF13041:PPR repeat family|PF12854:PPR repeat	XP_009340019.1 PREDICTED: pentatricopeptide repeat-containing protein At1g55630-like [Pyrus x bretschneideri]
Chr1.g56700	80.9061	113.297	235.92	545.673	219.944	532.203	256.299	222.437	166.309	143.374	432.606	215.015	1.62372	0.00412506	-1.04381	0.135371	0.593539	0.23739	16121293	16124081	+	2002	Q04980.2 RecName: Full=Low-temperature-induced 65 kDa protein; AltName: Full=Desiccation-responsive protein 29B	PF07918:CAP160 repeat	XP_009340018.1 PREDICTED: low-temperature-induced 65 kDa protein-like [Pyrus x bretschneideri]
Chr1.g56703	46.9996	39.4288	39.4938	8.16672	17.2486	10.9923	7.04267	11.5831	19.3922	41.9741	12.1359	12.6726	-1.74626	0.000166948	0.00528979	0.997786	-1.72081	8.53e-05	16104642	16107375	-	978	Q8L856.1 RecName: Full=Transmembrane ascorbate ferrireductase 1; AltName: Full=Cytochrome b561; Short=Artb561-1; Short=AtCytb561; AltName: Full=Protein b561A.tha5; AltName: Full=Tonoplast Cyt-b561; Short=TCytb	PF03188:Eukaryotic cytochrome b561	XP_009340016.1 PREDICTED: transmembrane ascorbate ferrireductase 1-like [Pyrus x bretschneideri]
Chr1.g56710	116.2	67.988	99.5296	43.6509	88.3453	42.6535	32.1286	39.8814	46.4557	94.5725	58.2166	39.4886	-0.652583	0.241666	-0.613683	0.479515	-1.25058	0.000852463	16072205	16075014	+	1193	Q8GXS3.1 RecName: Full=Pre-mRNA cleavage factor Im 25 kDa subunit 2	PF13869:Nucleotide hydrolase	XP_008377399.1 PREDICTED: pre-mRNA cleavage factor Im 25 kDa subunit 2-like [Malus domestica]
Chr1.g56716	1.23165	0.800848	1.00121	2.93719	1.09525	2.96964	3.54344	2.85685	2.49011	1.01124	2.33403	2.96347	1.24419	0.060708	0.307671	0.828813	1.56713	0.00123018	16032151	16036256	-	2567	Q9LTJ8.1 RecName: Full=Methyl-CpG-binding domain-containing protein 13; Short=AtMBD13; Short=MBD13; AltName: Full=Methyl-CpG-binding protein MBD13	PF01429:Methyl-CpG binding domain	XP_008378256.1 PREDICTED: uncharacterized protein LOC103441353 [Malus domestica]
Chr1.g56719	119.773	64.7149	113.191	27.8248	59.9869	28.0308	25.7649	22.46	36.4113	99.2263	38.6142	28.2121	-1.31385	0.0129254	-0.508833	0.628261	-1.80443	4.52e-06	16024473	16026642	-	953	-	PF04979:Protein phosphatase inhibitor 2 (IPP-2)	XP_008377464.1 PREDICTED: protein phosphatase inhibitor 2-like isoform X2 [Malus domestica]
Chr1.g56723	25.8968	45.0458	38.1818	20.134	32.6033	18.4943	8.35226	20.4952	18.2924	36.3748	23.7439	15.7133	-0.573453	0.294856	-0.646546	0.512365	-1.2048	0.00887931	16012028	16013270	-	1152	Q9SCW4.1 RecName: Full=Heat stress transcription factor B-2a; Short=AtHsfB2a; AltName: Full=AtHsf-22; AltName: Full=Heat shock factor protein 6; Short=HSF 6; AltName: Full=Heat shock transcription factor 6; Short=HSTF 6	PF00447:HSF-type DNA-bindin	XP_018506236.1 PREDICTED: heat stress transcription factor B-2a [Pyrus x bretschneideri]
Chr1.g56726	31.7363	35.223	46.1767	12.0954	26.9356	12.2689	12.428	13.9749	24.8182	37.712	17.1	17.0737	-1.0949	0.0374101	-0.0602842	0.972974	-1.13429	0.00634408	15992413	15996003	+	2018	Q4FE45.1 RecName: Full=E3 ubiquitin-protein ligase XBAT33; AltName: Full=Ankyrin repeat domain and RING finger-containing protein XBAT33; AltName: Full=Protein XB3 homolog 3	-	XP_008377291.1 PREDICTED: E3 ubiquitin-protein ligase XBAT33-like isoform X1 [Malus domestica]
Chr1.g56740	9.22409	20.6323	18.5148	3.857	6.50814	3.89813	15.6442	9.2045	15.1593	16.1237	4.75442	13.336	-1.72165	0.000877741	1.43735	0.00952486	-0.265155	0.623279	15916828	15919025	-	1872	Q0WUQ1.1 RecName: Full=BAG family molecular chaperone regulator 1; AltName: Full=Bcl-2-associated athanogene 1	PF02179:BAG domain	XP_008377120.1 PREDICTED: BAG family molecular chaperone regulator 1 [Malus domestica]
Chr1.g56746	0.525928	0.577352	0.102083	1.42124	1.97096	1.41903	7.26056	3.75747	8.30025	0.401788	1.60374	6.43943	2.03348	0.0107236	1.95513	0.000412742	4.00604	4.43e-12	15854527	15857766	+	2158	-	PF01963:TraB family	XP_009341263.1 PREDICTED: traB domain-containing protein isoform X2 [Pyrus x bretschneideri]
Chr1.g56749	5.67203	9.20779	8.32609	23.6036	11.1095	20.9755	22.4152	21.2333	14.4594	7.73531	18.5629	19.3693	1.29436	0.00758611	0.0253793	0.986747	1.33203	0.000461476	15828609	15839292	+	4445	P93736.2 RecName: Full=Valine--tRNA ligase, mitochondrial 1; AltName: Full=AtSYV1; AltName: Full=Protein TWIN 2; AltName: Full=Valyl-tRNA synthetase; Short=ValRS; Flags: Precursor	PF00133:tRNA synthetases class I (I, L, M and V)|PF04080:Per1-like|	XP_018499517.1 PREDICTED: valine--tRNA ligase, mitochondrial 1-like isoform X2 [Pyrus x bretschneideri]
Chr1.g56753	61.974	35.1307	69.1818	17.5006	29.6899	19.5112	13.7637	16.1694	20.4678	55.4288	22.2339	16.8003	-1.27347	0.00925635	-0.456166	0.586848	-1.71278	1.33e-05	15805725	15807941	+	1486	Q9FJ95.1 RecName: Full=Sorbitol dehydrogenase; AltName: Full=L-iditol 2-dehydrogenase	PF08240:Alcohol dehydrogenase GroES-like domain|PF00107:Zinc-binding dehydrogenase	XP_009341279.1 PREDICTED: sorbitol dehydrogenase-like [Pyrus x bretschneideri]
Chr1.g56758	1.24495	6.69671	2.05635	30.3032	49.4277	39.3163	24.2705	50.3046	15.0384	3.33267	39.6824	29.8712	3.60296	1.33e-09	-0.450271	0.738445	3.16051	1.78e-07	15766385	15767626	+	1107	Q9FJ95.1 RecName: Full=Sorbitol dehydrogenase; AltName: Full=L-iditol 2-dehydrogenase	PF08240:Alcohol dehydrogenase GroES-like domain|PF00107:Zinc-binding dehydrogenase	XP_008376994.1 PREDICTED: sorbitol dehydrogenase-like [Malus domestica]
Chr1.g56782	1.87658	2.12374	1.91614	7.7988	2.70035	7.23938	14.2952	9.93704	10.4064	1.97215	5.91284	11.5462	1.61499	0.00415946	0.928389	0.256494	2.55812	1.12e-11	15586628	15591933	-	2376	Q9SM59.1 RecName: Full=Phosphoglucomutase, chloroplastic; Short=PGM; AltName: Full=Glucose phosphomutase; Flags: Precursor	PF02880:Phosphoglucomutase/phosphomannomutase, alpha/beta/alpha domain III|PF00408:Phosphoglucomutase/phosphomannomutase, C-	XP_008376781.1 PREDICTED: phosphoglucomutase, chloroplastic-like isoform X2 [Malus domestica]
Chr1.g56792	6.72911	8.70896	11.5489	5.49917	3.02344	4.24116	2.43481	3.33405	1.96398	8.99564	4.25459	2.57761	-1.04551	0.0413049	-0.759959	0.315984	-1.79405	2.17e-05	15470954	15473242	+	2289	Q9STJ8.1 RecName: Full=Receptor-like serine/threonine-protein kinase At4g25390; Flags: Precursor	PF00069:Protein kinase domain|PF07714:Protein tyrosine kinase	XP_009348631.1 PREDICTED: receptor-like serine/threonine-protein kinase At4g25390 [Pyrus x bretschneideri]
Chr1.g56819	0	0	0.0523017	1.13776	0.718848	1.20656	4.11937	3.69454	5.15314	0.0174339	1.02106	4.32235	5.83558	0.000565107	2.03203	0.000151416	7.88978	9.19e-09	15321781	15323462	+	1404	Q9C6L5.1 RecName: Full=3-ketoacyl-CoA synthase 5; Short=KCS-5; AltName: Full=Eceriferum 60; AltName: Full=Very long-chain fatty acid condensing enzyme 5; Short=VLCFA condensing enzyme 5	PF08541:3-Oxoacyl-[acyl-carrier-protein (ACP)] synthase III C	XP_009348644.1 PREDICTED: 3-ketoacyl-CoA synthase 5-like [Pyrus x bretschneideri]
Chr1.g56828	16.329	28.8974	24.413	134.587	22.5906	140.554	150.254	98.0609	36.0024	23.2131	99.2438	94.7725	2.12195	0.000770163	-0.0936993	0.970476	2.03747	3.71e-05	15273311	15277844	+	2671	Q39189.2 RecName: Full=DEAD-box ATP-dependent RNA helicase 7	PF00271:Helicase conserved C-terminal domain|PF08152:GUCT (NUC152) domain|PF00270:DEAD/DEAH box helicase	XP_009343503.1 PREDICTED: DEAD-box ATP-dependent RNA helicase 7-like [Pyrus x bretschneideri]
Chr1.g56829	101.687	56.5348	75.2992	13.6657	25.1691	15.8932	5.47056	9.37413	10.5567	77.8402	18.2426	8.46714	-2.04818	8.91e-06	-1.16092	0.0806401	-3.19408	1.11e-15	15267771	15269766	+	865	-	PF06232:Embryo-specific protein 3, (ATS3)	XP_009349719.1 PREDICTED: uncharacterized protein LOC103941250 [Pyrus x bretschneideri]
Chr1.g56830	10.7974	9.68754	18.0803	21.8508	13.4942	19.8418	8.78195	7.08256	4.55137	12.8551	18.3956	6.80529	0.552513	0.318888	-1.4701	0.00586342	-0.905971	0.0586807	15263206	15264672	+	1389	F4K6F1.1 RecName: Full=Xyloglucan galactosyltransferase XLT2; AltName: Full=Glycosyltransferase 18; Short=AtGT18; AltName: Full=Protein XYLOGLUCAN L-SIDE CHAIN GALACTOSYLTRANSFERASE POSITION 2	PF03016:Exostosin family	XP_009349720.1 PREDICTED: xyloglucan galactosyltransferase XLT2-like [Pyrus x bretschneideri]
Chr1.g56852	14.6332	47.4531	30.7511	132.945	37.65	140.266	62.5749	71.1736	92.7273	30.9458	103.62	75.492	1.76959	0.00477354	-0.49536	0.705399	1.29344	0.0063594	15149327	15151308	+	831	Q9LUJ5.1 RecName: Full=Probable rRNA-processing protein EBP2 homolog	PF05890:Eukaryotic rRNA processing protein EBP2	XP_008376343.1 PREDICTED: probable rRNA-processing protein EBP2 homolog [Malus domestica]
Chr1.g56853	3.2243	11.3266	11.5432	85.3162	12.015	86.3789	40.6286	33.9892	25.6759	8.69804	61.2367	33.4312	2.8376	7.79e-05	-0.904007	0.50769	1.94621	0.000164078	15147578	15149265	+	528	Q9LUJ5.1 RecName: Full=Probable rRNA-processing protein EBP2 homolog	-	XP_009374528.1 PREDICTED: probable rRNA-processing protein EBP2 homolog [Pyrus x bretschneideri]
Chr1.g56854	5.68132	10.2092	18.2886	27.0742	35.9868	27.0803	38.5195	52.6154	49.9084	11.393	30.0471	47.0145	1.43875	0.00764834	0.598301	0.297102	2.05302	4.57e-06	15142241	15147480	-	1855	Q42971.2 RecName: Full=Enolase; AltName: Full=2-phospho-D-glycerate hydro-lyase; AltName: Full=2-phosphoglycerate dehydratase; AltName: Full=OSE1	PF00113:Enolase, C-terminal TIM barrel domain|PF03952:Enolase, N-terminal domain	XP_009374527.1 PREDICTED: enolase [Pyrus x bretschneideri]
Chr1.g56855	45.7818	58.959	44.0917	78.9672	61.0943	78.2919	31.7268	39.5707	34.1807	49.6108	72.7845	35.1594	0.588711	0.192744	-1.09155	0.00428192	-0.488734	0.200452	15138347	15141580	+	1344	Q93ZG9.1 RecName: Full=Peptidyl-prolyl cis-trans isomerase FKBP53; Short=PPIase FKBP53; AltName: Full=FK506-binding protein 53; Short=AtFKBP53; AltName: Full=Immunophilin FKBP53; AltName: Full=Rotamase	PF00254:FKBP-type peptidyl-prolyl cis-trans i	XP_009374526.1 PREDICTED: peptidyl-prolyl cis-trans isomerase FKBP53 [Pyrus x bretschneideri]
Chr1.g56857	121.096	129.261	168.385	53.5219	59.0648	64.9374	56.2118	55.899	49.48	139.581	59.1747	53.8636	-1.19972	0.00298965	-0.179225	0.825446	-1.3647	4.11e-05	15120546	15122763	+	1201	Q9FHM7.1 RecName: Full=Hypersensitive-induced response protein 4; Short=AtHIR4	PF01145:SPFH domain / Band 7 family	XP_009374519.1 PREDICTED: hypersensitive-induced response protein 4 [Pyrus x bretschneideri]
Chr1.g56864	5.40454	2.31614	2.16529	15.8103	19.3165	14.618	10.0438	9.40197	22.874	3.29532	16.5816	14.1066	2.38273	1.22e-05	-0.28938	0.8315	2.11441	0.000203648	15079641	15081381	+	780	F4KDA6.1 RecName: Full=Protein LOW PSII ACCUMULATION 2, chloroplastic; Flags: Precursor	-	XP_009374512.1 PREDICTED: protein LOW PSII ACCUMULATION 2, chloroplastic-like [Pyrus x bretschneideri]
Chr1.g56888	46.2624	35.2153	33.6578	14.0085	26.7675	18.8706	7.31743	6.63181	10.946	38.3785	19.8822	8.2984	-0.904566	0.0615715	-1.31468	0.0188886	-2.20069	1.87e-09	14907100	14911766	+	1861	O64896.1 RecName: Full=Trehalose-phosphate phosphatase A; Short=AtTPPA; AltName: Full=Trehalose 6-phosphate phosphatase	PF02358:Trehalose-phosphatase	XP_009374486.1 PREDICTED: trehalose-phosphate phosphatase A-like [Pyrus x bretschneideri]
Chr1.g56890	8.8626	12.9294	20.7825	101.341	59.9685	92.9228	110.35	96.547	73.985	14.1915	84.744	93.6273	2.61131	1.31e-08	0.105638	0.931061	2.73041	5.25e-12	14894031	14896929	+	1802	Q9LVA0.1 RecName: Full=BAG family molecular chaperone regulator 7; AltName: Full=Bcl-2-associated athanogene 7	-	XP_009374485.1 PREDICTED: BAG family molecular chaperone regulator 7-like [Pyrus x bretschneideri]
Chr1.g56894	25.5214	27.3766	17.6257	14.1537	12.8366	13.4578	11.0474	10.1069	10.6065	23.5079	13.4827	10.5869	-0.764032	0.100805	-0.392796	0.506779	-1.14197	0.0024352	14882879	14886261	+	1404	Q8VYC8.1 RecName: Full=E3 ubiquitin protein ligase RIN2; AltName: Full=AMF receptor-like protein 1A; AltName: Full=RPM1-interacting protein 2	PF13639:Ring finger domain	XP_018499353.1 PREDICTED: E3 ubiquitin protein ligase RIN2-like isoform X2 [Pyrus x bretschneideri]
Chr1.g56895	31.9178	23.2603	23.7533	3.42513	12.5258	4.21516	1.26343	3.30622	9.9976	26.3105	6.72205	4.85575	-1.92157	0.00190678	-0.541465	0.816515	-2.43935	9e-05	14881181	14882328	-	541	-	PF15054:Domain of unknown function (DUF4535)	XP_008347219.1 PREDICTED: uncharacterized protein LOC103410268 [Malus domestica]
Chr1.g56898	3.2684	6.18926	3.51562	19.9188	8.35603	17.9655	19.3619	17.1054	12.6427	4.32443	15.4134	16.37	1.86277	0.000305341	0.0511878	0.974201	1.9264	1.96e-06	14848127	14854686	-	2778	Q9VAD6.2 RecName: Full=Conserved oligomeric Golgi complex subunit 7; Short=COG complex subunit 7; AltName: Full=Component of oligomeric Golgi complex 7	PF10191:Golgi complex component 7 (COG7)	XP_009374477.1 PREDICTED: conserved oligomeric Golgi complex subunit 7-like [Pyrus x bretschneideri]
Chr1.g56932	9.61544	8.79027	8.18409	42.7283	24.2512	26.5148	128.972	105.345	114.989	8.86327	31.1648	116.435	1.85064	3.4e-05	1.85975	7.72e-06	3.72551	3.44e-31	14661707	14664355	-	978	P43903.2 RecName: Full=Quinone oxidoreductase; AltName: Full=NADPH:quinone reductase	PF00107:Zinc-binding dehydrogenase|PF08240:Alcohol dehydrogenase GroES-like domain	XP_009362693.1 PREDICTED: uncharacterized protein LOC103952748 isoform X1 [Pyrus x bretschneideri]
Chr1.g56933	5.98088	3.50965	3.10274	12.9421	10.7338	11.6238	5.85377	14.1558	8.43291	4.19776	11.7666	9.48082	1.52923	0.00173182	-0.352817	0.757991	1.18537	0.0210321	14659130	14660706	-	1491	Q07423.1 RecName: Full=Hexose carrier protein HEX6	PF00083:Sugar (and other) transporter	XP_009362698.1 PREDICTED: hexose carrier protein HEX6-like [Pyrus x bretschneideri]
Chr1.g56937	13.5742	12.4271	12.5991	4.35883	5.51388	5.7915	3.36935	4.65269	4.50135	12.8668	5.2214	4.17446	-1.26171	0.00359594	-0.36967	0.662821	-1.61659	1.15e-05	14637048	14641820	-	1935	Q6USK2.1 RecName: Full=Ceramide kinase; Short=AtCERK; AltName: Full=Protein ACCELERATED CELL DEATH 5	PF00781:Diacylglycerol kinase catalytic domain	XP_018504324.1 PREDICTED: ceramide kinase isoform X2 [Pyrus x bretschneideri]
Chr1.g56939	0.0841829	0	0	1.26068	1.42234	1.62379	8.95412	9.84417	6.85652	0.028061	1.4356	8.5516	5.78551	0.000646061	2.53431	2.02e-07	8.33099	7.43e-10	14626834	14628486	+	963	P33543.1 RecName: Full=Putative kinase-like protein TMKL1; Flags: Precursor	PF07714:Protein tyrosine kinase	XP_009362704.1 PREDICTED: putative kinase-like protein TMKL1 [Pyrus x bretschneideri]
Chr1.g56943	8.76412	5.40182	5.62314	6.97968	4.87096	1.8343	2.19076	1.07427	0	6.59636	4.56165	1.08834	-0.48902	0.53493	-2.0911	0.200198	-2.5677	0.00138425	14600349	14601722	+	888	Q9C8Z4.3 RecName: Full=Uncharacterized protein At3g06530	-	XP_017188863.1 PREDICTED: uncharacterized protein At3g06530 isoform X1 [Malus domestica]
Chr1.g56945	45.8324	41.3971	46.007	8.88707	21.771	8.13906	8.43011	6.83372	11.9408	44.4122	12.9324	9.06822	-1.73208	0.000796401	-0.57015	0.629407	-2.28348	1.7e-10	14590164	14593534	-	1553	Q08448.1 RecName: Full=Putative lipase YOR059C	PF05057:Putative serine esterase (DUF676)	XP_009362709.1 PREDICTED: putative lipase YOR059C [Pyrus x bretschneideri]
Chr1.g56947	6.40259	1.73648	2.4733	5.93695	18.3365	12.7887	25.0983	33.6544	37.4465	3.53746	12.3541	32.0664	1.85958	0.00720713	1.32383	0.063671	3.20104	9.66e-11	14581009	14583173	+	861	Q9LY05.1 RecName: Full=Ethylene-responsive transcription factor ERF106	PF00847:AP2 domain	XP_009362711.1 PREDICTED: ethylene-responsive transcription factor ERF107-like [Pyrus x bretschneideri]
Chr1.g56948	4.9992	3.73778	5.69094	6.54938	7.56947	7.92712	12.8816	17.4892	16.9754	4.80931	7.34866	15.7821	0.65277	0.239331	1.05693	0.0185913	1.72509	1.73e-05	14570446	14572990	+	1200	Q40478.1 RecName: Full=Ethylene-responsive transcription factor 5; AltName: Full=Ethylene-responsive element-binding factor 4; Short=EREBP-4; AltName: Full=Ethylene-responsive element-binding factor 5 homolog; AltName: Full=NtERF4	PF00847:AP2 doma	XP_009362712.1 PREDICTED: ethylene-responsive transcription factor ERF105-like [Pyrus x bretschneideri]
Chr1.g56951	215.512	145.156	140.365	62.8786	142.841	66.3652	45.2265	61.3634	115.497	167.011	90.6948	74.0289	-0.832661	0.12836	-0.352157	0.810665	-1.1639	0.00931902	14524934	14528247	+	1130	Q05737.1 RecName: Full=GTP-binding protein YPTM2	PF00071:Ras family	XP_008375721.1 PREDICTED: GTP-binding protein YPTM2-like [Malus domestica]
Chr1.g56954	268.686	133.12	176.645	52.8016	80.4048	64.1635	44.2483	56.524	70.2429	192.817	65.79	57.005	-1.50759	0.00100723	-0.25724	0.794679	-1.74858	8.46e-06	14506110	14508830	-	789	Q9SEC2.1 RecName: Full=Peptide methionine sulfoxide reductase; AltName: Full=Peptide-methionine (S)-S-oxide reductase; Short=Peptide Met(O) reductase; AltName: Full=Protein-methionine-S-oxide reductase	PF01625:Peptide methionine sulfoxide reductas	XP_009362720.1 PREDICTED: peptide methionine sulfoxide reductase A1-like [Pyrus x bretschneideri]
Chr1.g56955	5.47757	3.48763	4.46543	1.04849	1.94838	0.817575	0.609013	2.07182	1.89846	4.47688	1.27148	1.52643	-1.77422	0.00856283	0.209718	0.929378	-1.5509	0.0152025	14500635	14502901	-	1036	O80513.1 RecName: Full=Cyclin-U4-1; Short=CycU4;1; AltName: Full=Cyclin-P4.1; Short=CycP4;1	PF08613:Cyclin	XP_009362721.1 PREDICTED: cyclin-U4-1-like [Pyrus x bretschneideri]
Chr1.g56962	2.06806	5.15604	3.82976	2.86157	2.32945	2.77017	16.6915	14.669	14.7335	3.68462	2.65373	15.3646	-0.441351	0.524437	2.48986	6.37e-13	2.06376	1.26e-06	14474088	14477023	+	1764	Q38946.1 RecName: Full=Glutamate dehydrogenase 2; Short=GDH 2	PF02812:Glu/Leu/Phe/Val dehydrogenase, dimerisation domain|PF00208:Glutamate/Leucine/Phenylalanine/Valine dehydrogenase	XP_009362726.1 PREDICTED: glutamate dehydrogenase 2 [Pyrus x bretschneideri]
Chr1.g56965	143.233	185.092	229.415	79.5633	143.256	77.8929	49.1656	61.4855	82.6817	185.913	100.237	64.4443	-0.847063	0.0924759	-0.691143	0.369838	-1.51957	4.44e-05	14457381	14461104	+	1248	Q93VI4.1 RecName: Full=Polyadenylate-binding protein 1; Short=AtPabN1; Short=Poly(A)-binding protein 1; AltName: Full=Nuclear poly(A)-binding protein 1; AltName: Full=Poly(A)-binding protein I; Short=PABI	PF00076:RNA recognition motif. (a.k.a. RRM	XP_009362727.1 PREDICTED: polyadenylate-binding protein 1-like [Pyrus x bretschneideri]
Chr1.g56995	16.8683	31.6068	32.0587	14.8434	16.7468	15.1356	14.2123	11.9811	11.9129	26.8446	15.5753	12.7021	-0.747495	0.131687	-0.338744	0.606129	-1.0709	0.00782505	14303830	14308648	+	2105	Q96EX2.2 RecName: Full=RING finger and transmembrane domain-containing protein 2; AltName: Full=Transmembrane protein 118	PF13920:Zinc finger, C3HC4 type (RING finger)	XP_009362766.1 PREDICTED: RING finger and transmembrane domain-containing protein 2-like [Pyrus x bretschneideri]
Chr1.g56997	64.8095	54.6388	54.1574	38.5623	71.424	39.0204	12.8773	23.8599	32.0702	57.8686	49.6689	22.9358	-0.175043	0.779173	-1.17011	0.1093	-1.32717	0.00167313	14283212	14293751	-	1082	Q9SPB3.1 RecName: Full=60S ribosomal protein L10; AltName: Full=QM protein homolog	PF00252:Ribosomal protein L16p/L10e	XP_009362768.1 PREDICTED: 60S ribosomal protein L10 [Pyrus x bretschneideri]
Chr1.g57013	118.325	70.8675	88.3262	25.8305	78.6346	27.6329	9.84442	18.8592	31.5844	92.5062	44.0326	20.096	-1.01999	0.0938565	-1.1942	0.250618	-2.1949	1.77e-06	14207293	14208768	+	705	-	PF01176:Translation initiation factor 1A / IF-1	XP_008366807.1 PREDICTED: probable RNA-binding protein EIF1AD [Malus domestica]
Chr1.g57015	647.644	569.803	811.826	113.168	193.362	147.828	46.9698	44.518	99.7449	676.424	151.453	63.7442	-2.11641	2.7e-07	-1.30462	0.0436778	-3.39823	1.5e-17	14194587	14195036	-	450	-	-	XP_017178208.1 PREDICTED: uncharacterized protein LOC108169406 [Malus domestica]
Chr1.g57017	9.06613	11.3818	15.1351	24.0131	28.733	24.3588	29.7419	29.0358	30.6913	11.861	25.7016	29.823	1.15491	0.0100815	0.168129	0.840368	1.33881	0.000271125	14185315	14187758	+	1538	Q1JPN0.1 RecName: Full=Rhodanese-like domain-containing protein 7; AltName: Full=Sulfurtransferase 7; Short=AtStr7	-	XP_009362781.1 PREDICTED: rhodanese-like domain-containing protein 7 [Pyrus x bretschneideri]
Chr1.g57025	5.16899	9.8045	6.69715	50.0754	39.2743	44.5932	36.5798	40.1813	50.0034	7.22354	44.6476	42.2548	2.66052	3.54e-10	-0.12489	0.898875	2.55341	2.24e-11	14145503	14152830	+	1239	Q9SVN5.1 RecName: Full=Methionine--tRNA ligase, cytoplasmic; AltName: Full=Methionyl-tRNA synthetase; Short=MetRS	PF01588:Putative tRNA binding domain	XP_009349080.1 PREDICTED: tRNA-aminoacylation cofactor arc1-like [Pyrus x bretschneideri]
Chr1.g57072	17.9156	9.40754	13.5233	6.9427	19.2506	8.39928	38.0538	25.3642	72.1833	13.6155	11.5309	45.2004	-0.190535	0.821292	1.91073	0.0125722	1.74398	0.000410026	13849003	13850988	+	543	-	-	XP_009369252.1 PREDICTED: endochitinase A [Pyrus x bretschneideri]
Chr1.g57073	186.172	243.611	163.353	628.427	2016	690.98	1497.65	1798.81	6126.16	197.712	1111.8	3140.87	2.54141	1.86e-06	1.43089	0.193645	4.00041	7.05e-16	13845638	13846702	-	570	-	PF04588:Hypoxia induced protein conserved region	KCW65748.1 hypothetical protein EUGRSUZ_G03116 [Eucalyptus grandis]
Chr1.g57084	19.0191	30.8262	18.2836	9.33318	7.74362	8.08207	5.45867	5.27891	3.15698	22.7096	8.38629	4.63152	-1.40089	0.00158602	-0.894482	0.120735	-2.28425	1.13e-08	13781069	13783848	-	2225	-	-	XP_008374452.1 PREDICTED: uncharacterized protein LOC103437731 [Malus domestica]
Chr1.g57085	478.8	338.093	394.487	39.9094	79.0893	94.2525	42.5389	59.2364	69.7882	403.793	71.0837	57.1878	-2.46524	5.12e-08	-0.362999	0.759692	-2.81176	1.03e-15	13777369	13779652	-	309	-	PF07107:Wound-induced protein WI12	XP_008374432.2 PREDICTED: wound-induced protein 1-like, partial [Malus domestica]
Chr1.g57091	17.6963	8.3613	9.8017	33.3618	26.1035	25.466	43.4274	65.9099	42.011	11.9531	28.3104	50.4494	1.28546	0.00842278	0.792754	0.156759	2.08789	4.08e-07	13754851	13759049	+	1356	-	-	XP_008374383.1 PREDICTED: biotin carboxyl carrier protein of acetyl-CoA carboxylase-like [Malus domestica]
Chr1.g57094	7.89336	11.7349	15.4804	7.05695	6.9173	7.50675	5.46315	5.14148	6.03252	11.7029	7.16033	5.54572	-0.671746	0.171275	-0.414213	0.441781	-1.06861	0.00651789	13736442	13743949	+	5659	B9DFS6.1 RecName: Full=Sorting nexin 2B	-	XP_008354166.1 PREDICTED: sorting nexin 2A-like [Malus domestica]
Chr1.g57101	8.57451	5.79036	6.82537	5.6319	10.9753	13.5738	25.615	32.9642	42.3258	7.06341	10.0603	33.635	0.552499	0.418649	1.69245	0.00367991	2.26358	3.26e-08	13698225	13698848	-	624	O80920.1 RecName: Full=Abscisic acid receptor PYL4; AltName: Full=ABI1-binding protein 2; AltName: Full=PYR1-like protein 4; AltName: Full=Regulatory components of ABA receptor 10	PF10604:Polyketide cyclase / dehydrase and lipid transport	XP_009345409.1 PREDICTED: abscisic acid receptor PYL4-like [Pyrus x bretschneideri]
Chr1.g57104	4.06793	2.08398	2.54422	5.64915	8.95745	6.46095	6.21892	6.6247	10.0707	2.89871	7.02251	7.63809	1.3259	0.0320323	0.0683762	0.963114	1.41269	0.00910728	13677103	13681665	+	837	-	PF09451:Autophagy-related protein 27	XP_009345387.1 PREDICTED: uncharacterized protein LOC103937190 [Pyrus x bretschneideri]
Chr1.g57108	58.5901	50.913	80.5744	116.117	139.921	119.114	218.343	226.456	240.997	63.3592	125.051	228.599	1.02152	0.0178604	0.823437	0.0318155	1.86064	2.99e-08	13638819	13641268	-	1100	Q948P6.1 RecName: Full=Ferritin-3, chloroplastic; AltName: Full=SFerH-3; Flags: Precursor	PF00210:Ferritin-like domain	AKI29080.1 iron-binding protein [Pyrus betulifolia]
Chr1.g57116	7.10234	9.61603	7.41361	8.29027	10.9774	7.14877	3.88249	4.27828	3.75097	8.04399	8.8055	3.97058	0.170961	0.780603	-1.19535	0.00933164	-1.01077	0.00972983	13604950	13608630	-	2397	Q9LYN6.1 RecName: Full=Probable inactive receptor-like protein kinase At3g56050; Flags: Precursor	PF07714:Protein tyrosine kinase|PF08263:Leucine rich repeat N-terminal domain	XP_008354162.1 PREDICTED: inactive receptor-like serine/threonine-protein kinase At2g40270 [Malus domestica]
Chr1.g57127	135.497	79.1882	115.477	73.1711	93.1518	88.8176	51.9936	48.427	55.3613	110.054	85.0468	51.9273	-0.330502	0.5248	-0.758716	0.0692192	-1.0738	0.00304267	13530625	13532243	-	1619	A0MES8.2 RecName: Full=Ethylene-responsive transcription factor ABI4; Short=ERF ABI4; AltName: Full=Protein ABSCISIC ACID INSENSITIVE 4; AltName: Full=Protein GLUCOSE INSENSITIVE 6; AltName: Full=Protein IMPAIRED SUCROSE INDUCTION 3; AltName: Full=Pr		XP_008362743.1 PREDICTED: ethylene-responsive transcription factor ABI4-like [Malus domestica]
Chr1.g57128	18.1224	14.5852	10.5874	5.24018	8.67753	8.10121	2.29508	3.94327	3.3449	14.4317	7.33964	3.19442	-0.934169	0.0934281	-1.24903	0.0610855	-2.17008	3.66e-06	13525347	13526102	-	756	Q9SRM0.1 RecName: Full=RING-H2 finger protein ATL66; AltName: Full=RING-type E3 ubiquitin transferase ATL66	PF13639:Ring finger domain	XP_009345161.1 PREDICTED: RING-H2 finger protein ATL66 [Pyrus x bretschneideri]
Chr1.g57130	105.088	81.0016	110.05	24.5105	32.6122	27.6648	10.4322	11.1989	16.8174	98.7134	28.2625	12.8162	-1.76315	1.13e-05	-1.19308	0.0145219	-2.9379	2.99e-16	13520826	13521581	+	756	Q9FDW1.1 RecName: Full=Transcription factor MYB44; AltName: Full=Myb-related protein 44; Short=AtMYB44; AltName: Full=Myb-related protein R1; Short=AtMYBR1	PF00249:Myb-like DNA-binding domain	XP_008374172.1 PREDICTED: transcriptional activator Myb-like [Malus domestica]
Chr1.g57131	181.468	65.8304	87.6942	46.1406	98.3616	43.2274	8.54395	36.06	34.5811	111.664	62.5765	26.395	-0.785665	0.212344	-1.30041	0.191765	-2.07262	0.000180875	13516722	13518283	+	1040	Q9XEF0.1 RecName: Full=Transcription factor bHLH51; AltName: Full=Basic helix-loop-helix protein 51; Short=AtbHLH51; Short=bHLH 51; AltName: Full=Transcription factor EN 57; AltName: Full=bHLH transcription factor bHLH051	PF00010:Helix-loop-helix	XP_009345143.1 PREDICTED: transcription factor bHLH51-like [Pyrus x bretschneideri]
Chr1.g57135	11.0944	26.2812	22.8682	7.88377	8.31213	8.70598	5.86405	4.17613	6.43388	20.0813	8.30062	5.49135	-1.23851	0.0136102	-0.643672	0.269217	-1.86258	1.95e-05	13491338	13493682	+	1856	O80871.1 RecName: Full=Probable protein phosphatase 2C 25; Short=AtPP2C25; AltName: Full=Protein phosphatase AP2C1	PF00481:Protein phosphatase 2C	XP_009345093.1 PREDICTED: probable protein phosphatase 2C 25 [Pyrus x bretschneideri]
Chr1.g57142	69.4243	87.3831	92.2572	25.8546	21.2374	36.7028	12.2209	8.3333	7.40398	83.0216	27.9316	9.31938	-1.537	0.000238954	-1.62257	0.000714955	-3.14502	8.18e-20	13445177	13449911	+	2590	Q9XEE6.1 RecName: Full=Zinc finger CCCH domain-containing protein 29; Short=AtC3H29; AltName: Full=AtSZF2	PF12796:Ankyrin repeats (3 copies)	XP_009345008.1 PREDICTED: zinc finger CCCH domain-containing protein 29-like [Pyrus x bretschneideri]
Chr1.g57147	0.887109	2.01886	0.618111	4.94821	1.36535	4.27781	5.79776	4.06515	3.10417	1.17469	3.53046	4.32236	1.61041	0.0262213	0.25838	0.882776	1.88018	0.00074398	13386406	13390090	-	2376	Q54BC9.1 RecName: Full=Probable serine/threonine-protein kinase dyrk2; AltName: Full=Dual specificity tyrosine-phosphorylation-regulated kinase 2	PF00069:Protein kinase domain	XP_009344974.1 PREDICTED: dual specificity tyrosine-phosphorylation-regulated kinase mbk-2-like isoform X2 [Pyrus x bretschneideri]
Chr1.g57152	19.8917	13.0745	14.165	23.4681	49.0614	24.634	27.993	25.7627	59.5113	15.7104	32.3878	37.7557	1.09152	0.0455096	0.162221	0.92456	1.27588	0.00698005	13349681	13351639	-	648	Q9SP02.1 RecName: Full=Peptidyl-prolyl cis-trans isomerase CYP20-1; Short=PPIase CYP20-1; AltName: Full=Cyclophilin of 20 kDa 1; AltName: Full=Rotamase CYP20-1; AltName: Full=Rotamase cyclophilin-7; Flags: Precursor	PF00160:Cyclophilin type peptid	XP_009344915.1 PREDICTED: peptidyl-prolyl cis-trans isomerase CYP20-1-like isoform X1 [Pyrus x bretschneideri]
Chr1.g57156	21.6281	20.3816	20.9481	7.87386	18.1225	7.54715	8.97359	8.44924	10.4304	20.986	11.1812	9.28441	-0.861505	0.122806	-0.322343	0.804422	-1.16769	0.000888401	13332194	13336243	+	1623	O04212.2 RecName: Full=Putative ABC1 protein At2g40090; Flags: Precursor	PF03109:ABC1 family	XP_009344857.1 PREDICTED: putative ABC1 protein At2g40090 [Pyrus x bretschneideri]
Chr1.g57159	2.99569	2.37285	3.54843	7.04713	7.58197	6.00058	11.0298	7.21975	11.2213	2.97232	6.87656	9.8236	1.25204	0.0112712	0.46665	0.530277	1.73661	3.53e-05	13305807	13310965	+	1759	Q42569.1 RecName: Full=Cytochrome P450 90A1	PF00067:Cytochrome P450	XP_009344816.1 PREDICTED: cytochrome P450 90A1-like [Pyrus x bretschneideri]
Chr1.g57160	158.611	95.7517	151.711	67.0861	118.583	74.9643	38.5658	43.8766	74.1452	135.358	86.8779	52.1959	-0.594663	0.254781	-0.789952	0.289202	-1.36486	0.000814881	13281624	13284719	+	1242	O49595.1 RecName: Full=High mobility group B protein 1; AltName: Full=High mobility group protein A; Short=AtHMGalpha; Short=HMG alpha; AltName: Full=Nucleosome/chromatin assembly factor group D 01; Short=Nucleosome/chromatin assembly factor group D		XP_009344794.1 PREDICTED: high mobility group B protein 1-like isoform X1 [Pyrus x bretschneideri]
Chr1.g57164	3.23656	1.75282	2.65247	7.87165	3.37152	6.98614	8.47647	7.32243	3.205	2.54728	6.07644	6.33463	1.29132	0.0202157	0.0277464	0.988696	1.32731	0.00850822	13250185	13254348	-	2630	-	-	XP_009344718.1 PREDICTED: mucin-5AC-like isoform X2 [Pyrus x bretschneideri]
Chr1.g57178	4.42969	4.75823	4.65958	1.68939	2.16017	1.99062	1.63727	1.7165	2.47625	4.61583	1.94672	1.94334	-1.20716	0.0220187	-0.0543702	0.971564	-1.24357	0.00821797	13170474	13173518	+	1702	O04209.1 RecName: Full=Clathrin light chain 2	-	XP_009344669.1 PREDICTED: clathrin light chain 2-like [Pyrus x bretschneideri]
Chr1.g57184	242.094	170.504	226.531	23.2828	76.8304	33.7375	12.3162	23.6039	30.0216	213.043	44.6169	21.9806	-2.20613	2.55e-05	-1.08021	0.271093	-3.26945	1.35e-16	13146481	13147210	-	730	Q9ST43.2 RecName: Full=Pleckstrin homology domain-containing protein 1; Short=AtPH1	PF00169:PH domain	XP_008392944.1 PREDICTED: pleckstrin homology domain-containing protein 1 [Malus domestica]
Chr1.g57190	358.709	186.806	309.493	705.062	819.459	886.903	515.119	513.565	364.527	285.003	803.808	464.404	1.53629	0.000323339	-0.83392	0.0761016	0.713546	0.081615	13106698	13109261	-	1509	P50346.1 RecName: Full=60S acidic ribosomal protein P0	PF00466:Ribosomal protein L10|PF00428:60s Acidic ribosomal protein	XP_009344598.1 PREDICTED: 60S acidic ribosomal protein P0 [Pyrus x bretschneideri]
Chr1.g57191	484.347	547.204	732.5	76.7118	75.4504	112.778	15.0754	15.6214	20.7355	588.017	88.3133	17.1441	-2.6991	6.76e-12	-2.4108	1.53e-10	-5.09141	9.06e-54	13096191	13097606	-	1416	O04203.1 RecName: Full=Nematode resistance protein-like HSPRO2; AltName: Full=AKINbetagamma-interacting protein 2; AltName: Full=Ortholog of sugar beet HS1 PRO-1 protein 2; AltName: Full=Protein Hs1pro-2	PF07231:Hs1pro-1 N-terminus|PF07014:Hs1pro-	XP_009344589.1 PREDICTED: nematode resistance protein-like HSPRO2 [Pyrus x bretschneideri]
Chr1.g57194	14.2761	13.4953	20.8338	42.8655	53.0979	47.0787	119.78	113.12	118.151	16.2018	47.6807	117.017	1.59763	0.000129467	1.24892	0.000197383	2.86207	7.25e-18	13074805	13076644	-	1431	Q39196.1 RecName: Full=Probable aquaporin PIP1-4; AltName: Full=Plasma membrane intrinsic protein 1-4; Short=AtPIP1;4; AltName: Full=Transmembrane protein C; Short=TMP-C	PF00230:Major intrinsic protein	XP_009344552.1 PREDICTED: probable aquaporin PIP1-4 [Pyrus x bretschneideri]
Chr1.g57198	93.1567	77.7052	91.9581	36.351	85.4893	34.1197	17.5384	20.5623	37.2312	87.6067	51.9867	25.1106	-0.704567	0.214358	-1.10938	0.189261	-1.7936	4.7e-06	13052356	13056215	-	1415	O24412.1 RecName: Full=26S proteasome non-ATPase regulatory subunit 7 homolog A; AltName: Full=26S proteasome regulatory subunit RPN8a; Short=AtRPN8a; AltName: Full=Protein ASYMMETRIC LEAVES ENHANCER 3; AltName: Full=Protein MOV34; Short=AtMOV34	P	XP_008351764.1 PREDICTED: 26S proteasome non-ATPase regulatory subunit 7 homolog A [Malus domestica]
Chr1.g57200	131.024	75.1885	101.443	38.5352	54.4434	51.067	30.1258	33.8397	43.3933	102.552	48.0152	35.7863	-1.05278	0.0196108	-0.473337	0.4824	-1.5093	4.58e-05	13018281	13019575	+	1295	-	PF00168:C2 domain	XP_008343828.1 PREDICTED: formin-like protein 20 [Malus domestica]
Chr1.g57212	0.748498	1.23885	0.469378	18.0162	15.9233	25.6823	65.9841	86.8503	105.115	0.818907	19.874	85.9831	4.62172	5.11e-20	2.06848	6.53e-07	6.70531	4.77e-55	12955958	12958178	+	1408	P46283.1 RecName: Full=Sedoheptulose-1,7-bisphosphatase, chloroplastic; AltName: Full=SED(1,7)P2ase; AltName: Full=Sedoheptulose bisphosphatase; Short=SBPase; Flags: Precursor	PF00316:Fructose-1-6-bisphosphatase	XP_009344459.1 PREDICTED: sedoheptulose-1,7-bisphosphatase, chloroplastic-like [Pyrus x bretschneideri]
Chr1.g57213	1.13382	1.98017	1.96066	3.20904	2.10817	4.18347	4.91353	4.43471	7.72538	1.69155	3.16689	5.69121	0.934711	0.161081	0.797679	0.312888	1.75307	0.000463266	12951957	12954145	-	1573	O04195.2 RecName: Full=Uncharacterized protein At2g39920	PF03767:HAD superfamily, subfamily IIIB (Acid phosphatase)	XP_018500266.1 PREDICTED: uncharacterized protein At2g39920-like [Pyrus x bretschneideri]
Chr1.g57216	9.52792	6.76324	7.67959	7.57338	12.4219	7.07354	16.1819	19.7157	19.7296	7.99025	9.02295	18.5424	0.220335	0.746502	0.990295	0.087194	1.22522	0.00183566	12938149	12940194	-	1004	Q9M047.1 RecName: Full=LIM domain-containing protein WLIM2b; AltName: Full=Widely-expressed LIM protein 2B	PF00412:LIM domain	XP_008381875.1 PREDICTED: LIM domain-containing protein WLIM2b-like [Malus domestica]
Chr1.g57217	43.0429	24.4818	29.0222	12.865	15.1599	14.2844	10.6646	10.9819	7.59524	32.1823	14.1031	9.74724	-1.14863	0.0114875	-0.57444	0.354724	-1.71249	1.13e-05	12931495	12936887	+	1341	Q5XF09.1 RecName: Full=Probable sugar phosphate/phosphate translocator At3g11320	PF03151:Triose-phosphate Transporter family	XP_009344409.1 PREDICTED: probable sugar phosphate/phosphate translocator At3g11320 [Pyrus x bretschneideri]
Chr1.g57221	2.9158	2.17273	2.24096	4.73565	4.59649	6.07161	6.50422	5.4586	7.31138	2.44316	5.13458	6.42473	1.1118	0.0317303	0.27731	0.756253	1.40668	0.00101556	12916347	12919279	+	1835	P92961.1 RecName: Full=Proline transporter 1; Short=AtPROT1	PF01490:Transmembrane amino acid transporter protein	XP_009344378.1 PREDICTED: proline transporter 1-like [Pyrus x bretschneideri]
Chr1.g57226	1.43599	4.01264	6.14886	41.1571	29.0218	40.1838	64.0928	44.5487	58.2529	3.86583	36.7876	55.6315	3.27901	1.66e-09	0.553573	0.378027	3.85022	4.79e-16	12877514	12880511	-	621	-	PF12906:RING-variant domain	XP_008381867.1 PREDICTED: E3 ubiquitin-protein ligase MARCH8-like [Malus domestica]
Chr1.g57242	91.3306	46.3839	53.7398	25.2714	38.5561	25.1345	20.6374	32.0218	31.9381	63.8181	29.654	28.1991	-1.06076	0.0326289	-0.122402	0.923738	-1.16922	0.00498477	12775848	12777665	+	1335	Q9M052.1 RecName: Full=UDP-glycosyltransferase 76F1	PF00201:UDP-glucoronosyl and UDP-glucosyl transferase	XP_009344230.1 PREDICTED: UDP-glycosyltransferase 76F1-like isoform X1 [Pyrus x bretschneideri]
Chr1.g57244	5.57387	2.87354	4.09018	3.11419	5.52127	3.85596	10.7993	12.7132	12.0434	4.1792	4.16381	11.852	0.0410613	0.963139	1.46283	0.00301795	1.51801	0.000520693	12762234	12763996	+	1149	Q9M052.1 RecName: Full=UDP-glycosyltransferase 76F1	PF00201:UDP-glucoronosyl and UDP-glucosyl transferase	XP_009344267.1 PREDICTED: UDP-glycosyltransferase 76F1-like [Pyrus x bretschneideri]
Chr1.g57247	1139.21	897.143	871.319	195.14	276.123	280.928	193.517	234.717	248.452	969.223	250.731	225.562	-1.90989	9.79e-07	-0.199798	0.831074	-2.09426	5.57e-11	12733732	12735246	-	648	-	-	XP_009344150.1 PREDICTED: glycine-rich protein A3-like [Pyrus x bretschneideri]
Chr1.g57253	51.2412	27.3281	32.3283	9.14241	14.1687	12.1908	7.4403	7.87464	11.1549	36.9659	11.834	8.82329	-1.60023	0.00104689	-0.475393	0.590261	-2.0587	1.08e-06	12686869	12687814	+	636	-	-	PON56525.1 LOW QUALITY PROTEIN: hypothetical protein PanWU01x14_180930 [Parasponia andersonii]
Chr1.g57269	17.0995	28.7602	21.8024	51.9886	27.1751	42.9671	53.5803	54.3191	45.817	22.5541	40.7103	51.2388	0.884516	0.0727193	0.293199	0.757677	1.19168	0.000968186	12601277	12607167	-	2361	O04015.1 RecName: Full=Delta-1-pyrroline-5-carboxylate synthase; Short=P5CS; Includes: RecName: Full=Glutamate 5-kinase; Short=GK; AltName: Full=Gamma-glutamyl kinase; Includes: RecName: Full=Gamma-glutamyl phosphate reductase; Short=GPR; AltName: Fu		XP_009343959.1 PREDICTED: delta-1-pyrroline-5-carboxylate synthase-like [Pyrus x bretschneideri]
Chr1.g57270	169.561	71.728	108.432	136.81	174.768	127.203	43.7332	73.6084	58.295	116.574	146.261	58.5455	0.371227	0.521988	-1.36748	0.00253128	-0.984637	0.0257718	12599295	12601118	+	1070	Q8W487.1 RecName: Full=Uncharacterized protein At2g39795, mitochondrial; Flags: Precursor	PF02330:Mitochondrial glycoprotein	XP_009343945.1 PREDICTED: uncharacterized protein At2g39795, mitochondrial-like [Pyrus x bretschneideri]
Chr1.g57273	1.36284	0.72991	1.53372	1.00906	0.881388	1.39403	3.37486	4.22185	2.29014	1.20882	1.09483	3.29562	-0.100166	0.921956	1.55141	0.0115394	1.46316	0.00794719	12583158	12585792	+	1963	Q9LZM4.1 RecName: Full=Wall-associated receptor kinase-like 20; Flags: Precursor	PF07714:Protein tyrosine kinase	XP_009343916.1 PREDICTED: wall-associated receptor kinase-like 20 [Pyrus x bretschneideri]
Chr1.g57274	1.56125	6.41858	4.77287	34.4862	14.8901	32.091	24.8082	21.0989	44.5063	4.2509	27.1558	30.1378	2.702	2.38e-06	0.105749	0.948302	2.83147	2.31e-08	12576939	12581943	+	2077	Q4R828.1 RecName: Full=RCC1 domain-containing protein 1	PF13540:Regulator of chromosome condensation (RCC1) repeat|PF00415:Regulator of chromosome condensation (RCC1) repeat	XP_009343907.1 PREDICTED: ultraviolet-B receptor UVR8-like [Pyrus x bretschneideri]
Chr1.g57276	1.88457	2.43778	2.58902	6.80803	3.43553	7.32072	11.6116	9.63289	7.076	2.30379	5.85476	9.44016	1.37734	0.00857349	0.652724	0.440974	2.04276	2.42e-07	12558269	12562885	-	2581	O22285.1 RecName: Full=Probable methyltransferase PMT11	PF03141:Putative S-adenosyl-L-methionine-dependent methyltransferase	XP_009343879.1 PREDICTED: probable methyltransferase PMT11 [Pyrus x bretschneideri]
Chr1.g57281	3.98775	5.90451	6.47537	14.3738	9.98971	16.572	13.184	13.0189	9.86013	5.45587	13.6452	12.021	1.35543	0.00470095	-0.221524	0.831965	1.14718	0.00525418	12509790	12513763	-	1667	-	PF04646:Protein of unknown function, DUF604	XP_009343841.1 PREDICTED: uncharacterized protein LOC103935754 [Pyrus x bretschneideri]
Chr1.g57296	7.11656	8.69053	5.59669	2.63065	0.564163	3.14798	1.5743	0.973756	0.740908	7.13459	2.11426	1.09632	-1.7248	0.00681058	-0.977602	0.459948	-2.68619	7.16e-10	12390163	12393689	+	2939	-	PF02892:BED zinc finger|PF04937:Protein of unknown function (DUF 659)|PF05699:hAT family C-terminal dimerisation region	XP_009343742.1 PREDICTED: uncharacterized protein LOC103935661 [Pyrus x bretschneideri]
Chr1.g57297	2.19668	2.62046	2.10346	28.4937	4.7254	27.491	28.1547	19.6176	7.54091	2.30687	20.2367	18.4378	3.15983	1.29e-07	-0.161699	0.946426	3.00665	1.04e-10	12380104	12387937	+	3875	Q9ZW06.1 RecName: Full=Pumilio homolog 2; Short=APUM-2; Short=AtPUM2	PF00806:Pumilio-family RNA binding repeat|PF07990:Nucleic acid binding protein NABP	XP_009343723.1 PREDICTED: pumilio homolog 2-like [Pyrus x bretschneideri]
Chr1.g57304	4.86783	11.6895	9.20014	28.1484	11.3213	31.223	26.4105	25.4737	21.9813	8.58584	23.5642	24.6218	1.48462	0.00919461	0.0269689	0.987139	1.52609	0.000269004	12302290	12304756	-	1732	Q940Z2.2 RecName: Full=Actin-related protein 5	PF00022:Actin	XP_009343620.1 PREDICTED: actin-related protein 5 isoform X1 [Pyrus x bretschneideri]
Chr1.g57306	5.05688	4.1288	5.90458	0.529356	2.95106	1.55583	1.02491	0.900726	2.32774	5.03009	1.67875	1.41779	-1.53769	0.0244146	-0.307615	0.892113	-1.82462	0.00040418	12294608	12298573	+	2052	A0LGZ0.1 RecName: Full=Ribosomal RNA large subunit methyltransferase E; AltName: Full=23S rRNA Um2552 methyltransferase; AltName: Full=rRNA (uridine-2'-O-)-methyltransferase	PF03514:GRAS domain family|PF01728:FtsJ-like methyltransferase	XP_008371830.1 PREDICTED: ribosomal RNA large subunit methyltransferase E isoform X1 [Malus domestica]
Chr1.g57307	2.91785	5.64018	3.18794	7.39728	4.97543	9.21107	10.223	7.32281	8.80968	3.91532	7.19459	8.78516	0.908664	0.0997032	0.246818	0.817932	1.17219	0.00693282	12287859	12293020	+	2695	Q9C7B1.1 RecName: Full=Telomere repeat-binding protein 3; AltName: Full=Protein TRF-LIKE 9; AltName: Full=Telomeric DNA-binding protein 2; Short=AtTBP2	-	XP_009343592.1 PREDICTED: telomere repeat-binding protein 3-like [Pyrus x bretschneideri]
Chr1.g57308	0.560056	1.77528	0.760948	8.38709	5.85188	10.1276	7.99115	7.20822	17.7124	1.0321	8.1222	10.9706	2.98986	8.31e-07	0.383032	0.766103	3.39848	3.88e-09	12269846	12271297	-	1158	O48818.1 RecName: Full=Expansin-A4; Short=AtEXPA4; AltName: Full=Alpha-expansin-4; Short=At-EXP4; Short=AtEx4; AltName: Full=Ath-ExpAlpha-1.6; Flags: Precursor	PF03330:Rare lipoprotein A (RlpA)-like double-psi beta-barrel|PF01357:Pollen allergen	XP_009343581.1 PREDICTED: expansin-A4-like [Pyrus x bretschneideri]
Chr1.g57309	2.57006	5.48597	3.59254	26.1838	8.32353	23.2822	24.4061	21.8887	17.3202	3.88286	19.2632	21.205	2.33769	1.82e-05	0.103884	0.950152	2.45428	5.68e-10	12263129	12268137	+	2555	Q8VZ79.1 RecName: Full=Protein INVOLVED IN DE NOVO 2; AltName: Full=Protein RNA-DIRECTED DNA METHYLATION 12	PF03469:XH domain|PF03470:XS zinc finger domain|PF03468:XS domain	XP_018500049.1 PREDICTED: protein INVOLVED IN DE NOVO 2-like [Pyrus x bretschneideri]
Chr1.g57310	3.89626	4.40011	3.43174	16.1353	4.21132	12.2143	17.7727	14.1377	7.21827	3.90937	10.8536	13.0429	1.50302	0.00775547	0.234154	0.899896	1.74679	3.53e-05	12255153	12260935	-	3766	Q9M2T1.2 RecName: Full=AP3-complex subunit beta-A; AltName: Full=Adaptor protein complex AP-3 subunit beta-A; AltName: Full=Adaptor-related protein complex 3 subunit beta-A; AltName: Full=Beta-3B-adaptin; AltName: Full=Clathrin assembly protein compl		XP_009343562.1 PREDICTED: AP3-complex subunit beta-A [Pyrus x bretschneideri]
Chr1.g57317	71.5389	106.178	171.234	258.016	397.088	275.597	316.15	380.459	536.201	116.317	310.234	410.937	1.45693	0.0028574	0.353537	0.703213	1.83022	1.11e-05	12223832	12227203	+	1157	P48495.1 RecName: Full=Triosephosphate isomerase, cytosolic; Short=TIM; Short=Triose-phosphate isomerase	PF00121:Triosephosphate isomerase	XP_009343505.1 PREDICTED: triosephosphate isomerase, cytosolic [Pyrus x bretschneideri]
Chr1.g57319	55.4581	103.911	130.753	35.5456	27.6056	37.0023	16.3279	16.0378	15.0655	96.7072	33.3845	15.8104	-1.49973	0.00139614	-1.11995	0.00234147	-2.60402	1.23e-11	12210146	12212717	-	2238	-	PF04720:PDDEXK-like family of unknown function	XP_018500026.1 PREDICTED: uncharacterized protein LOC103937278 [Pyrus x bretschneideri]
Chr1.g57345	57.9999	97.3153	133.217	425.605	200.153	381.127	524.377	577.768	210.525	96.1775	335.628	437.557	1.83462	0.000191925	0.35013	0.803226	2.19312	1.83e-06	12073304	12075875	-	1722	P09189.1 RecName: Full=Heat shock cognate 70 kDa protein	PF00012:Hsp70 protein	XP_010253827.1 PREDICTED: heat shock cognate 70 kDa protein 2-like [Nelumbo nucifera]
Chr1.g57349	24.0825	44.0433	48.8328	14.9428	10.0894	16.7372	9.56613	9.74413	6.18391	38.9862	13.9231	8.49806	-1.45212	0.00222385	-0.749309	0.250129	-2.18896	4.21e-08	12042795	12045519	-	2215	-	-	XP_009337612.1 PREDICTED: uncharacterized protein LOC103930044 [Pyrus x bretschneideri]
Chr1.g57351	27.0227	26.9266	18.8286	3.9789	9.5064	6.20518	4.62225	5.89671	9.7774	24.2593	6.56349	6.76545	-1.8471	0.00239698	-0.0138451	0.994889	-1.84334	0.000545936	12033245	12035414	-	273	P42747.1 RecName: Full=Ubiquitin-conjugating enzyme E2 14; AltName: Full=E2 ubiquitin-conjugating enzyme 14; AltName: Full=TAYO29; AltName: Full=UbcAt3; AltName: Full=Ubiquitin carrier protein 14; AltName: Full=Ubiquitin-protein ligase 14	-	XP_008343584.1 PREDICTED: ubiquitin-conjugating enzyme E2 7-like, partial [Malus domestica]
Chr1.g57360	56.1104	49.0345	47.3778	8.44047	18.0226	8.60664	5.51037	11.3256	14.2633	50.8409	11.6899	10.3664	-2.07548	1.19e-05	-0.229706	0.892158	-2.28826	4.23e-08	11992384	11993299	-	916	O04469.1 RecName: Full=Enoyl-CoA delta isomerase 1, peroxisomal; AltName: Full=Delta(3),Delta(2)-enoyl CoA isomerase 1; Short=AtECI1	PF00378:Enoyl-CoA hydratase/isomerase	XP_009337592.1 PREDICTED: enoyl-CoA delta isomerase 1, peroxisomal-like [Pyrus x bretschneideri]
Chr1.g57369	2.69038	2.54067	2.67184	15.0991	4.75605	15.6308	11.037	11.3714	6.34742	2.6343	11.8286	9.58526	2.19769	4.27e-05	-0.335516	0.826979	1.87301	3.28e-06	11937915	11943355	-	2501	-	PF16135:TPL-binding domain in jasmonate signalling	XP_009337583.1 PREDICTED: uncharacterized protein LOC103930023 [Pyrus x bretschneideri]
Chr1.g57371	3.69163	4.8631	4.70054	23.5767	3.69549	26.0414	23.929	21.1152	6.48874	4.41842	17.7712	17.1777	2.03424	0.00169362	-0.0752888	0.977186	1.96661	4.69e-05	11917900	11923157	+	3843	Q54JE4.1 RecName: Full=2-oxoglutarate dehydrogenase, mitochondrial; AltName: Full=2-oxoglutarate dehydrogenase complex component E1; Short=OGDC-E1; AltName: Full=Alpha-ketoglutarate dehydrogenase; Flags: Precursor	PF16078:2-oxoglutarate dehydrogen	XP_008343553.1 PREDICTED: 2-oxoglutarate dehydrogenase, mitochondrial-like [Malus domestica]
Chr1.g57377	106.675	89.3902	98.0253	26.3699	56.1846	27.9233	18.7779	22.9025	65.56	98.0303	36.826	35.7468	-1.36644	0.00507215	-0.105297	0.959176	-1.44623	0.0040666	11879298	11881080	-	630	Q9FVI2.1 RecName: Full=Actin-depolymerizing factor 1; Short=ADF-1	PF00241:Cofilin/tropomyosin-type actin-binding protein	XP_009337572.1 PREDICTED: actin-depolymerizing factor 1-like [Pyrus x bretschneideri]
Chr1.g57380	2.01221	2.59459	2.44051	14.8115	4.24595	15.5417	10.3077	10.7104	6.82629	2.3491	11.533	9.28148	2.32395	3.24e-05	-0.345977	0.823307	1.98936	5.08e-07	11863275	11866586	+	2377	P41891.2 RecName: Full=Protein gar2	PF00076:RNA recognition motif. (a.k.a. RRM, RBD, or RNP domain)	XP_009337570.1 PREDICTED: protein gar2-like [Pyrus x bretschneideri]
Chr1.g57395	4.56722	6.14189	4.47062	12.0767	7.7298	9.38389	11.8247	16.6596	13.2763	5.05991	9.73014	13.9202	0.977739	0.0414289	0.475536	0.507554	1.46639	0.000101842	11753624	11759464	+	2201	A7WM73.1 RecName: Full=Beta-hexosaminidase 1; AltName: Full=Beta-GlcNAcase 1; AltName: Full=Beta-N-acetylhexosaminidase 1; AltName: Full=Beta-hexosaminidase 2; Short=AtHEX2; AltName: Full=N-acetyl-beta-glucosaminidase 1; Flags: Precursor	PF14845:b	XP_009337556.1 PREDICTED: beta-hexosaminidase 1-like [Pyrus x bretschneideri]
Chr1.g57405	3.74892	4.10343	4.05836	23.0909	2.63447	23.3398	20.1631	17.7266	3.12155	3.97024	16.3551	13.6704	2.06874	0.00248101	-0.28245	0.918668	1.79158	0.00165847	11683768	11688836	-	4433	Q921M3.1 RecName: Full=Splicing factor 3B subunit 3; AltName: Full=Pre-mRNA-splicing factor SF3b 130 kDa subunit; Short=SF3b130; AltName: Full=Spliceosome-associated protein 130; Short=SAP 130	PF10433:Mono-functional DNA-alkylating methyl methanes	XP_009344905.1 PREDICTED: splicing factor 3B subunit 3-like [Pyrus x bretschneideri]
Chr1.g57429	25.8385	25.0605	13.987	14.0748	4.38059	13.5524	11.0747	10.5554	4.67875	21.6286	10.6693	8.76963	-0.988508	0.0976001	-0.313547	0.853997	-1.29353	0.00464923	11545140	11553636	+	3423	F4IUY8.1 RecName: Full=SAC3 family protein A	PF03399:SAC3/GANP/Nin1/mts3/eIF-3 p25 family	XP_009344888.1 PREDICTED: SAC3 family protein A-like isoform X1 [Pyrus x bretschneideri]
Chr1.g57444	9.24938	7.03794	11.6636	13.0795	16.4501	11.2235	19.3492	18.6736	26.8714	9.31698	13.5843	21.6314	0.586773	0.293514	0.620839	0.339032	1.22576	0.00346624	11431274	11433649	-	894	Q9M2W2.1 RecName: Full=Glutathione S-transferase L2, chloroplastic; Short=AtGSTL2; AltName: Full=GST class-lambda member 2; Flags: Precursor	PF13417:Glutathione S-transferase, N-terminal domain|PF13410:Glutathione S-transferase, C-terminal domain	XP_017188304.1 PREDICTED: protein IN2-1 homolog B-like [Malus domestica]
Chr1.g57446	0.676612	1.71387	1.29385	6.14275	1.80504	3.90725	7.49259	6.96668	4.01698	1.22811	3.95168	6.15875	1.71156	0.00695562	0.607055	0.609206	2.3284	8.03e-07	11411943	11419394	-	3235	Q66K14.3 RecName: Full=TBC1 domain family member 9B	-	XP_008369588.1 PREDICTED: rab GTPase-activating protein 1-like [Malus domestica]
Chr1.g57452	17.6987	13.1715	12.3903	4.70862	5.31243	5.11543	2.78823	4.18834	3.67662	14.4202	5.04549	3.55107	-1.47452	0.000938066	-0.55314	0.448886	-2.01419	3.94e-07	11391579	11394211	+	1452	Q7XR47.1 RecName: Full=Probable adenylate kinase 6, chloroplastic; AltName: Full=Adenylate monophosphate kinase 6; Flags: Precursor	PF00406:Adenylate kinase	XP_008384309.1 PREDICTED: probable adenylate kinase 6, chloroplastic [Malus domestica]
Chr1.g57454	3.30082	4.90389	5.82031	15.7486	10.4887	16.7307	26.8599	29.7788	15.5587	4.675	14.3227	24.0658	1.64817	0.00044587	0.712219	0.332035	2.37086	7.04e-09	11371320	11386761	-	1842	Q9FY49.1 RecName: Full=Leukotriene A-4 hydrolase homolog; Short=LTA-4 hydrolase; AltName: Full=Leukotriene A(4) hydrolase	PF09127:Leukotriene A4 hydrolase, C-terminal|PF01433:Peptidase family M1	XP_009378139.2 PREDICTED: leukotriene A-4 hydrolase homolog [Pyrus x bretschneideri]
Chr1.g57456	49.8501	19.8172	37.107	11.4761	16.2395	10.2145	11.1238	6.6247	16.8925	35.5914	12.6433	11.547	-1.44822	0.00670196	-0.186261	0.904955	-1.61374	0.00135387	11381929	11383327	+	657	F4I1N8.1 RecName: Full=Serine/threonine-protein kinase ATG1t; AltName: Full=Autophagy-related protein 1t	PF00069:Protein kinase domain	XP_008369554.1 PREDICTED: serine/threonine-protein kinase ATG1t-like [Malus domestica]
Chr1.g57466	2.83581	2.87096	4.03649	3.05113	8.72608	5.75211	8.43702	20.7569	8.22945	3.24775	5.84311	12.4745	0.891566	0.155158	1.04909	0.29592	1.9486	5.41e-05	11287496	11291615	-	1801	Q9SK03.2 RecName: Full=Ethylene-responsive transcription factor RAP2-7; AltName: Full=Protein RELATED TO APETALA2 7; AltName: Full=Protein TARGET OF EAT 1	PF00847:AP2 domain	XP_009378134.1 PREDICTED: ethylene-responsive transcription factor RAP2-7-like [Pyrus x bretschneideri]
Chr1.g57477	55.1862	43.6403	49.3096	112.957	230.917	121.112	90.7979	104.614	165.692	49.3787	154.995	120.368	1.6968	0.000233601	-0.420727	0.706776	1.29537	0.00068967	11214531	11216435	-	758	P46297.1 RecName: Full=40S ribosomal protein S23; AltName: Full=S12	PF00164:Ribosomal protein S12/S23	XP_008369476.1 PREDICTED: 40S ribosomal protein S23 [Malus domestica]
Chr1.g57489	224.299	119.331	181.253	89.7738	169.64	79.9736	43.9497	47.7779	85.1408	174.961	113.129	58.9561	-0.581579	0.308385	-0.997288	0.188575	-1.55922	0.000177838	11116517	11118802	+	1042	-	PF06979:Assembly, mitochondrial proton-transport ATP synth complex	XP_009378111.1 PREDICTED: uncharacterized protein LOC103966643 [Pyrus x bretschneideri]
Chr1.g57493	3.64556	5.98801	3.63236	10.8469	4.41699	10.621	17.2896	13.1544	12.6943	4.42198	8.62832	14.3794	0.994276	0.0767028	0.699747	0.407547	1.70848	8.02e-06	11091466	11100378	-	3558	Q6L4L4.1 RecName: Full=E3 SUMO-protein ligase SIZ1	PF02891:MIZ/SP-RING zinc finger	XP_009378106.1 PREDICTED: E3 SUMO-protein ligase SIZ1-like isoform X1 [Pyrus x bretschneideri]
Chr1.g57497	41.1306	41.6473	34.8375	9.85088	12.4781	10.958	6.70583	9.56797	7.1375	39.2051	11.0957	7.80377	-1.78096	6.28e-06	-0.552143	0.403723	-2.32068	1.65e-11	11072792	11075165	-	1427	-	-	XP_008368871.1 PREDICTED: uncharacterized protein LOC103432448 [Malus domestica]
Chr1.g57500	1.91136	2.63366	2.05966	4.96106	7.94165	3.78743	4.80898	8.41013	7.79525	2.20156	5.56338	7.00478	1.37877	0.00998309	0.281682	0.828378	1.67454	8.71e-05	11048567	11053761	-	2460	Q9SFB5.1 RecName: Full=Serine carboxypeptidase-like 27; Flags: Precursor	PF00450:Serine carboxypeptidase	XP_009378094.1 PREDICTED: serine carboxypeptidase-like 27 [Pyrus x bretschneideri]
Chr1.g57507	28.5075	35.4695	53.9641	137.448	212.854	175.102	268.163	305.155	426.812	39.3137	175.135	333.377	2.19635	3.73e-07	0.877732	0.106306	3.09345	7.67e-17	10993777	10996436	-	1456	Q1PSI9.2 RecName: Full=L-idonate 5-dehydrogenase	PF00107:Zinc-binding dehydrogenase|PF08240:Alcohol dehydrogenase GroES-like domain	XP_009378086.1 PREDICTED: L-idonate 5-dehydrogenase-like [Pyrus x bretschneideri]
Chr1.g57514	1.43539	1.19893	1.07406	2.85296	2.33086	1.15362	5.58567	5.64553	9.30083	1.23612	2.11248	6.84401	0.815307	0.312051	1.64507	0.0123504	2.47945	5.46e-07	10910577	10917354	-	1299	P57720.2 RecName: Full=Chorismate synthase, chloroplastic; AltName: Full=5-enolpyruvylshikimate-3-phosphate phospholyase; AltName: Full=Protein EMBRYO DEFECTIVE 1144; Flags: Precursor	PF01264:Chorismate synthase	XP_008368295.1 PREDICTED: chorismate synthase, chloroplastic-like [Malus domestica]
Chr1.g57516	7.05843	12.4034	10.5305	27.203	27.6454	31.6595	37.6327	43.8197	48.3875	9.99745	28.836	43.28	1.56358	0.000313112	0.540276	0.278137	2.12078	5.77e-09	10901474	10907015	-	1562	P57720.2 RecName: Full=Chorismate synthase, chloroplastic; AltName: Full=5-enolpyruvylshikimate-3-phosphate phospholyase; AltName: Full=Protein EMBRYO DEFECTIVE 1144; Flags: Precursor	PF01264:Chorismate synthase	XP_009378083.1 PREDICTED: chorismate synthase, chloroplastic-like [Pyrus x bretschneideri]
Chr1.g57522	99.1214	44.8892	64.1671	88.0266	133.986	92.3526	206.261	201.686	192.647	69.3925	104.789	200.198	0.639665	0.233471	0.885912	0.0624205	1.53862	6.49e-05	10861403	10864890	+	1181	Q9SV31.1 RecName: Full=Probable aquaporin PIP2-5; AltName: Full=Plasma membrane intrinsic protein 2-5; Short=AtPIP2;5; AltName: Full=Plasma membrane intrinsic protein 2d; Short=PIP2d	PF00230:Major intrinsic protein	XP_009344758.1 PREDICTED: probable aquaporin PIP2-5 isoform X1 [Pyrus x bretschneideri]
Chr1.g57524	11.5519	9.13959	13.0641	7.2732	8.63138	7.47133	4.69923	4.52445	6.04112	11.2519	7.79197	5.08827	-0.489249	0.358864	-0.66438	0.265302	-1.13635	0.00734982	10843048	10845559	-	1186	-	PF00583:Acetyltransferase (GNAT) family	XP_009344760.1 PREDICTED: uncharacterized protein LOC103936641 [Pyrus x bretschneideri]
Chr1.g57531	2.43659	1.83855	1.58217	5.51848	4.49014	5.91026	4.64569	5.53797	4.59129	1.95244	5.30629	4.92498	1.48104	0.000712272	-0.149208	0.877145	1.34493	0.000405879	10762583	10770510	+	5523	Q9ZUA0.1 RecName: Full=Dolichyl-diphosphooligosaccharide--protein glycosyltransferase subunit 1B; AltName: Full=Ribophorin IB; Short=RPN-IB; AltName: Full=Ribophorin-1B; Flags: Precursor	PF00665:Integrase core domain|PF04597:Ribophorin I|PF13976:G	CCH50966.1 T4.5 [Malus x robusta]
Chr1.g57546	24.1557	16.7811	21.1067	28.2221	30.8648	26.3755	45.3383	47.5991	48.1499	20.6812	28.4875	47.0291	0.503357	0.292084	0.677404	0.10482	1.1953	0.000565668	10655174	10658722	-	1329	Q9LZG0.1 RecName: Full=Adenosine kinase 2; Short=AK 2; AltName: Full=Adenosine 5'-phosphotransferase 2	PF00294:pfkB family carbohydrate kinase	XP_009368895.1 PREDICTED: adenosine kinase 2 [Pyrus x bretschneideri]
Chr1.g57551	97.6916	64.3961	83.6418	11.2178	39.2851	13.6348	6.49842	5.94548	15.8836	81.9099	21.3792	9.44249	-1.88725	0.000986622	-1.24488	0.248488	-3.11082	2.52e-12	10625613	10627825	-	712	Q0IH40.1 RecName: Full=DNL-type zinc finger protein; AltName: Full=mtHsp70-escort protein; Flags: Precursor	PF05180:DNL zinc finger	XP_009368896.1 PREDICTED: mitochondrial protein import protein ZIM17 isoform X2 [Pyrus x bretschneideri]
Chr1.g57555	2.75976	7.91958	6.52291	1.97127	1.95564	1.76749	1.78989	2.75911	2.27916	5.73408	1.89813	2.27606	-1.5605	0.00759819	0.216608	0.863066	-1.32883	0.0119563	10598749	10602204	-	1880	Q9LFP7.1 RecName: Full=Probable receptor-like protein kinase At5g15080	PF07714:Protein tyrosine kinase	XP_018505667.1 PREDICTED: probable receptor-like protein kinase At5g47070 isoform X2 [Pyrus x bretschneideri]
Chr1.g57556	45.8562	36.0132	27.8738	14.831	18.1235	15.6095	12.1712	12.7629	17.5279	36.5811	16.188	14.154	-1.13491	0.00969727	-0.243346	0.784813	-1.36095	0.000337461	10592064	10596602	-	1607	-	PF02338:OTU-like cysteine protease	XP_009368901.1 PREDICTED: OTU domain-containing protein DDB_G0284757 isoform X1 [Pyrus x bretschneideri]
Chr1.g57559	8.69184	7.57831	5.14778	15.3264	8.67064	6.76173	22.8742	16.1861	15.0141	7.13931	10.2529	18.0248	0.56028	0.359538	0.773328	0.328324	1.34651	0.00102442	10569039	10574683	+	1455	P47082.1 RecName: Full=Vacuolar amino acid transporter 1	PF01490:Transmembrane amino acid transporter protein	XP_009368911.1 PREDICTED: vacuolar amino acid transporter 1-like [Pyrus x bretschneideri]
Chr1.g57571	15.7392	15.223	17.828	12.1527	10.1194	12.2631	7.06863	8.93509	6.83264	16.2634	11.5118	7.61212	-0.461281	0.320415	-0.638103	0.218482	-1.08651	0.00222489	10470204	10474274	-	2529	Q8VZ40.1 RecName: Full=U-box domain-containing protein 14; AltName: Full=E3 ubiquitin-protein ligase PUB14; AltName: Full=Plant U-box protein 14; AltName: Full=Prototypical U-box domain protein 14	PF00514:Armadillo/beta-catenin-like repeat|PF04564	XP_009368915.1 PREDICTED: U-box domain-containing protein 14 [Pyrus x bretschneideri]
Chr1.g57573	3.8308	5.11842	4.50155	7.99725	5.89243	8.79265	11.7959	11.7772	7.32631	4.48359	7.56078	10.2998	0.788038	0.109023	0.408126	0.642151	1.20764	0.00279133	10458233	10462332	-	2349	Q9SS48.1 RecName: Full=Glycerol-3-phosphate dehydrogenase SDP6, mitochondrial; AltName: Full=Protein SUGAR-DEPENDENT 6; Flags: Precursor	PF01266:FAD dependent oxidoreductase|PF16901:C-terminal domain of alpha-glycerophosphate oxidase	XP_018505673.1 PREDICTED: glycerol-3-phosphate dehydrogenase SDP6, mitochondrial isoform X1 [Pyrus x bretschneideri]
Chr1.g57581	31.931	34.1957	40.1239	74.4764	61.7813	80.0291	127.95	115.565	97.5576	35.4169	72.0956	113.691	1.06187	0.00845298	0.616008	0.212836	1.69153	1.74e-07	10404851	10408542	+	1993	P32826.2 RecName: Full=Serine carboxypeptidase-like 49; Flags: Precursor	PF00450:Serine carboxypeptidase	XP_009368926.1 PREDICTED: serine carboxypeptidase-like isoform X2 [Pyrus x bretschneideri]
Chr1.g57582	29.3547	40.4039	36.1931	9.37981	23.7949	10.5499	6.12788	7.85062	11.8738	35.3172	14.5749	8.61743	-1.23123	0.0231701	-0.816378	0.406853	-2.02919	2.55e-07	10400949	10403521	+	1124	Q9LXH5.1 RecName: Full=Putative vacuolar protein sorting-associated protein 24 homolog 2; Short=AtVPS24-2; AltName: Full=Charged multivesicular body protein 3 homolog 2; AltName: Full=ESCRT-III complex subunit VPS24 homolog 2	PF03357:Snf7	XP_009368928.1 PREDICTED: vacuolar protein sorting-associated protein 24 homolog 1-like isoform X3 [Pyrus x bretschneideri]
Chr1.g57596	1.38117	1.00958	1.663	13.3023	0.314543	14.945	19.5762	16.0669	1.45944	1.35125	9.52064	12.3675	2.84194	0.0659878	0.356477	0.943902	3.20241	0.00275156	10265097	10272321	-	4813	F4JW79.1 RecName: Full=Protein RNA-directed DNA methylation 3; AltName: Full=KOW domain-containing transcription factor 1; AltName: Full=Protein SPT5-like	PF00098:Zinc knuckle|PF03439:Early transcription elongation factor of RNA pol II, NGN sectio	XP_009368938.1 PREDICTED: protein RNA-directed DNA methylation 3-like isoform X1 [Pyrus x bretschneideri]
Chr1.g57609	68.6251	66.5459	73.8869	37.05	81.3669	38.0825	21.7649	20.4287	43.4526	69.686	52.1665	28.5487	-0.371389	0.537488	-0.929039	0.297436	-1.27892	0.00241845	10174160	10176422	-	645	O49841.1 RecName: Full=Ras-related protein RABC2a; Short=AtRABC2a; AltName: Full=Ras-related protein Rab18B; Short=AtRab18B	PF00071:Ras family	XP_009368957.1 PREDICTED: ras-related protein RABC2a-like [Pyrus x bretschneideri]
Chr1.g57620	2.07478	2.72206	3.89618	11.9257	7.47002	11.2251	10.6666	10.3837	13.6364	2.89767	10.207	11.5622	1.85014	0.000193581	0.135439	0.906667	2.00394	1.77e-06	10128766	10131503	-	1602	Q9FMK9.1 RecName: Full=Probable inactive purple acid phosphatase 29; Flags: Precursor	PF00149:Calcineurin-like phosphoesterase	XP_009368962.1 PREDICTED: probable inactive purple acid phosphatase 29 [Pyrus x bretschneideri]
Chr1.g57631	0.783267	1.30411	1.12335	2.72666	1.8574	3.61969	3.09034	4.03242	6.10808	1.07024	2.73458	4.41028	1.38165	0.0545893	0.63961	0.518569	2.04138	0.000373632	10061334	10063656	-	1242	Q9FMK9.1 RecName: Full=Probable inactive purple acid phosphatase 29; Flags: Precursor	PF00149:Calcineurin-like phosphoesterase	XP_009368962.1 PREDICTED: probable inactive purple acid phosphatase 29 [Pyrus x bretschneideri]
Chr1.g57643	8.91019	15.1531	9.26163	0.921029	4.28645	2.81749	17.3366	9.88333	6.07506	11.1083	2.67499	11.0983	-2.01767	0.00402062	2.01207	0.0304457	0.00880655	0.990913	9986998	9990213	-	555	Q8GZQ3.1 RecName: Full=Polyribonucleotide nucleotidyltransferase 1, chloroplastic; Short=AtcpPNPase; AltName: Full=Polynucleotide phosphorylase 1; Short=PNPase 1; AltName: Full=Protein PIGMENT DEFECTIVE 326; AltName: Full=Protein RESISTANT TO INHIBIT		XP_018505518.1 PREDICTED: uncharacterized protein LOC103957777 [Pyrus x bretschneideri]
Chr1.g57649	0.739504	0.568267	0.921034	2.7686	1.84952	2.22877	6.0252	6.5265	12.3746	0.742935	2.2823	8.30877	1.66081	0.0117414	1.8135	0.00101854	3.49718	1.92e-12	9923501	9927127	-	1754	O81916.2 RecName: Full=Uncharacterized calcium-binding protein At1g02270	PF03372:Endonuclease/Exonuclease/phosphatase family	XP_009340842.1 PREDICTED: uncharacterized calcium-binding protein At1g02270-like [Pyrus x bretschneideri]
Chr1.g57651	3.37784	6.12188	7.21615	0.452097	1.13349	1.07566	0.868035	0.65622	1.491	5.57196	0.887085	1.00509	-2.61697	4.03e-05	0.123431	0.957304	-2.47336	1.21e-05	9908891	9911148	-	1272	Q9FIW5.1 RecName: Full=Putative NAC domain-containing protein 94; Short=ANAC094	PF02365:No apical meristem (NAM) protein	XP_008360474.1 PREDICTED: NAC domain-containing protein 5-like isoform X2 [Malus domestica]
Chr1.g57655	78.5317	66.3444	58.6745	18.6845	36.0885	20.6205	24.6124	22.3135	37.2769	67.8502	25.1312	28.0676	-1.38801	0.00314726	0.104734	0.943838	-1.26438	0.000894581	9874779	9880307	+	831	F4J3N2.1 RecName: Full=Probable inactive ATP-dependent zinc metalloprotease FTSHI 5, chloroplastic; Short=AtFTSHI5; AltName: Full=Protein EMBRYO DEFECTIVE 2458; AltName: Full=Protein FTSH INACTIVE PROTEASE 5; Flags: Precursor	PF05684:Protein of un	XP_009375598.1 PREDICTED: uncharacterized protein LOC103964389 [Pyrus x bretschneideri]
Chr1.g57658	8.37673	4.07679	6.49165	16.4326	24.4991	14.886	20.5846	19.0983	33.6295	6.31506	18.6059	24.4374	1.60701	0.00203379	0.339622	0.753556	1.9662	1.16e-05	9857215	9858592	-	871	Q9LKG8.1 RecName: Full=NAC domain-containing protein 91; Short=ANAC091; AltName: Full=TCV-interacting protein	PF02365:No apical meristem (NAM) protein	XP_018499419.1 PREDICTED: LOW QUALITY PROTEIN: protein NTM1-like 9 [Pyrus x bretschneideri]
Chr1.g57692	172.066	46.7847	37.7479	6.287	27.6491	7.06494	2.53389	2.99309	10.7198	85.533	13.667	5.41559	-2.59005	0.000422284	-1.4097	0.309159	-3.9784	3.74e-10	9550302	9550799	+	498	-	-	--
Chr1.g57693	0.723822	1.35964	1.23843	3.73997	3.93349	17.1935	16.3785	55.8367	36.3758	1.1073	8.289	36.197	2.92737	7.86e-05	2.08957	0.0318155	5.02666	2.04e-22	9540994	9542755	-	1008	Q43046.1 RecName: Full=Caffeic acid 3-O-methyltransferase 1; Short=CAOMT-1; Short=COMT-1; AltName: Full=S-adenosysl-L-methionine:caffeic acid 3-O-methyltransferase 1	PF00891:O-methyltransferase|PF08100:Dimerisation domain	XP_009335247.1 PREDICTED: caffeic acid 3-O-methyltransferase-like [Pyrus x bretschneideri]
Chr1.g57704	2.56865	3.4094	3.87781	21.5647	13.7743	19.2054	20.1175	16.6587	11.8701	3.28528	18.1815	16.2155	2.50186	4.72e-09	-0.203068	0.861004	2.31116	3.19e-09	9454045	9457113	+	2083	Q700E4.1 RecName: Full=Transcription factor bHLH67; AltName: Full=Basic helix-loop-helix protein 67; Short=AtbHLH67; Short=bHLH 67; AltName: Full=Transcription factor EN 11; AltName: Full=bHLH transcription factor bHLH067	PF00010:Helix-loop-helix	XP_009366589.1 PREDICTED: transcription factor bHLH57-like isoform X1 [Pyrus x bretschneideri]
Chr1.g57707	6.51556	9.73441	10.8866	30.6695	6.11717	37.8242	30.4728	27.1479	16.2618	9.04552	24.8703	24.6275	1.48565	0.0232165	-0.0444259	0.984602	1.45308	0.000311183	9422824	9431750	+	3123	Q6LA42.2 RecName: Full=Two-component response regulator-like APRR5; AltName: Full=Pseudo-response regulator 5	PF06203:CCT motif|PF01545:Cation efflux family|PF00072:Response regulator receiver domain	XP_017179192.1 PREDICTED: LOW QUALITY PROTEIN: two-component response regulator-like PRR95 [Malus domestica]
Chr1.g57709	2.11331	3.2213	4.67577	8.16454	5.73025	7.68488	11.9537	9.09622	8.01489	3.33679	7.19322	9.68826	1.1422	0.0301432	0.389693	0.628598	1.5462	0.000414721	9410984	9414221	-	2340	Q8L838.1 RecName: Full=Conserved oligomeric Golgi complex subunit 4; Short=COG complex subunit 4; AltName: Full=Component of oligomeric Golgi complex 4	PF08318:COG4 transport protein|PF04437:RINT-1 / TIP-1 family	XP_008376218.1 PREDICTED: conserved oligomeric Golgi complex subunit 4 [Malus domestica]
Chr1.g57711	101.439	43.6394	57.9052	29.5665	24.9258	37.5601	23.4169	25.0981	17.2447	67.6613	30.6841	21.9199	-1.10232	0.0276686	-0.524447	0.441403	-1.61635	9.99e-05	9403882	9406226	-	1556	Q9LZ00.1 RecName: Full=Mediator of RNA polymerase II transcription subunit 4	PF10018:Vitamin-D-receptor interacting Mediator subunit 4	XP_017188850.1 PREDICTED: LOW QUALITY PROTEIN: mediator of RNA polymerase II transcription subunit 4 [Malus domestica]
Chr1.g57713	13.1238	10.5089	10.4596	6.27471	4.45088	3.83261	3.29732	4.2608	2.56112	11.3641	4.85273	3.37308	-1.18848	0.0107713	-0.563817	0.501415	-1.74195	8.42e-06	9398307	9401520	-	2057	O82627.1 RecName: Full=Granule-bound starch synthase 1, chloroplastic/amyloplastic; AltName: Full=Granule-bound starch synthase I; Short=GBSS-I; Flags: Precursor	PF08323:Starch synthase catalytic domain|PF00534:Glycosyl transferases group 1	XP_009366600.1 PREDICTED: granule-bound starch synthase 1, chloroplastic/amyloplastic-like [Pyrus x bretschneideri]
Chr1.g57728	3.19953	5.13245	4.63702	17.3375	10.7051	12.0537	16.2896	13.9423	13.1337	4.323	13.3654	14.4552	1.66171	0.00032891	0.0722264	0.951042	1.74815	3.96e-06	9214303	9217025	-	2027	Q9SF32.1 RecName: Full=Protein IQ-DOMAIN 1	PF13178:Protein of unknown function (DUF4005)	XP_008350469.1 PREDICTED: protein IQ-DOMAIN 1-like isoform X1 [Malus domestica]
Chr1.g57732	28.7046	17.922	16.4535	8.30742	18.7455	10.0931	5.236	5.03037	11.3671	21.0267	12.382	7.21116	-0.717306	0.238856	-0.840617	0.412577	-1.53748	0.00196761	9183411	9184133	+	723	-	-	XP_009366616.1 PREDICTED: uncharacterized protein LOC103956370 [Pyrus x bretschneideri]
Chr1.g57737	81.9688	96.2131	105.524	20.1155	39.5161	22.3214	12.3656	20.5366	23.8045	94.5686	27.3177	18.9022	-1.7481	0.000148211	-0.585155	0.55173	-2.31672	1.1e-09	9131303	9133812	-	540	Q93VH6.1 RecName: Full=GRF1-interacting factor 3; Short=AtGIF3; AltName: Full=Transcription coactivator GIF3	PF05030:SSXT protein (N-terminal region)	XP_018805266.1 PREDICTED: GRF1-interacting factor 3-like [Juglans regia]
Chr1.g57750	1.65929	0.637535	1.39563	4.39054	7.90463	3.04816	2.15232	3.83535	5.75088	1.23082	5.11444	3.91285	2.11436	0.00683285	-0.445904	0.780375	1.68682	0.0283705	9000676	9005234	+	684	Q9ZUZ3.1 RecName: Full=Auxin-responsive protein SAUR32; AltName: Full=Protein ABOLISHED APICAL HOOK MAINTENANCE 1; AltName: Full=Protein SMALL AUXIN UP RNA 32	PF02519:Auxin responsive protein	XP_018507149.1 PREDICTED: auxin-responsive protein SAUR32-like [Pyrus x bretschneideri]
Chr1.g57754	2.71737	2.3975	5.10511	25.7014	8.14427	29.2811	30.1565	18.7268	10.6389	3.40666	21.0422	19.8407	2.65762	3.62e-06	-0.116086	0.953838	2.55314	1.59e-07	8954214	8955911	-	1611	Q9SLP1.1 RecName: Full=Cytochrome P450 78A9	PF00067:Cytochrome P450	XP_009375445.2 PREDICTED: cytochrome P450 78A6-like [Pyrus x bretschneideri]
Chr1.g57755	12.5003	15.68	12.9879	14.0543	38.4154	16.6949	38.5096	57.5943	89.5159	13.7227	23.0549	61.8732	0.793529	0.220156	1.36625	0.0908647	2.17939	4.17e-07	8941014	8943223	+	441	P40934.1 RecName: Full=Cytochrome b5	PF00173:Cytochrome b5-like Heme/Steroid binding domain	XP_009375446.1 PREDICTED: cytochrome b5-like [Pyrus x bretschneideri]
Chr1.g57760	0	0.327588	0	1.51201	1.32681	1.71309	13.0869	15.6241	28.2572	0.109196	1.5173	18.9894	3.72671	0.00254932	3.59439	6.35e-13	7.37395	6.85e-08	8872106	8874337	+	1141	-	PF13301:Protein of unknown function (DUF4079)	XP_009375441.1 PREDICTED: uncharacterized protein LOC103964251 [Pyrus x bretschneideri]
Chr1.g57761	31.9415	31.4733	45.1989	30.6865	23.6919	30.2555	10.7161	21.3265	6.95095	36.2046	28.2113	12.9979	-0.323498	0.524871	-1.15328	0.122139	-1.47062	0.0015024	8861687	8863889	-	2203	F4IJ77.1 RecName: Full=AAA-ATPase At2g46620	PF14363:Domain associated at C-terminal with AAA|PF00004:ATPase family associated with various cellular activities (AAA)	XP_009375440.1 PREDICTED: AAA-ATPase At2g46620-like [Pyrus x bretschneideri]
Chr1.g57764	2.10566	1.97766	3.6027	7.46841	6.3456	6.2992	10.2425	14.4539	19.3599	2.56201	6.7044	14.6854	1.42758	0.0244883	1.08154	0.0651768	2.52861	4.8e-07	8840821	8841615	-	693	-	PF00213:ATP synthase delta (OSCP) subunit	XP_009375438.1 PREDICTED: uncharacterized protein LOC103964248 [Pyrus x bretschneideri]
Chr1.g57774	3.28945	4.86653	3.98207	0.145384	1.44891	0.691818	1.41564	1.28876	1.99781	4.04602	0.762038	1.5674	-2.36638	0.000991222	0.984135	0.521258	-1.36369	0.00262557	8785292	8798148	-	2637	Q9LNJ9.2 RecName: Full=Bifunctional fucokinase/fucose pyrophosphorylase; Short=AtFKGP; Includes: RecName: Full=L-fucokinase; Includes: RecName: Full=Fucose-1-phosphate guanylyltransferase; AltName: Full=GDP-fucose pyrophosphorylase	PF07959:L-fucok	GAY45748.1 hypothetical protein CUMW_091750 [Citrus unshiu]
Chr1.g57776	46.6497	40.2193	34.5257	17.039	17.7064	13.2595	10.7001	9.41404	13.0627	40.4649	16.0016	11.059	-1.29806	0.00880232	-0.582523	0.472315	-1.86417	1.46e-05	8774918	8776838	-	285	-	-	--
Chr1.g57786	257.805	128.779	178.052	49.4682	127.127	71.9851	33.0733	58.6606	100.644	188.212	82.86	64.1259	-1.13573	0.039922	-0.428657	0.768721	-1.54427	0.00129243	8652740	8653349	+	372	-	-	XP_009375419.1 PREDICTED: uncharacterized protein LOC103964232 [Pyrus x bretschneideri]
Chr1.g57796	0	0	0	2.16405	2.31306	0.812978	13.3085	12.1158	10.3924	0	1.76336	11.9389	6.26798	0.000653161	2.71887	6.65e-06	8.99513	3.36e-11	8569796	8570356	-	561	Q1ECI2.1 RecName: Full=Ethylene-responsive transcription factor ERF023	PF00847:AP2 domain	XP_009375406.1 PREDICTED: ethylene-responsive transcription factor ERF023-like [Pyrus x bretschneideri]
Chr1.g57802	6.87752	5.82597	6.72019	42.8964	17.4808	35.8197	22.7944	27.5609	9.47833	6.47456	32.0656	19.9445	2.34164	4.9e-07	-0.716237	0.516865	1.63219	0.000411357	8502269	8503894	-	1497	Q9LNJ3.1 RecName: Full=Aspartyl protease family protein 2; Flags: Precursor	PF14543:Xylanase inhibitor N-terminal|PF14541:Xylanase inhibitor C-terminal	XP_009336767.1 PREDICTED: aspartyl protease family protein 2-like [Pyrus x bretschneideri]
Chr1.g57803	3.55874	5.96163	5.44773	4.74034	2.18359	4.57625	1.86955	1.67508	1.38759	4.98937	3.8334	1.64407	-0.34871	0.600757	-1.25757	0.0531318	-1.59194	0.000383638	8494929	8497565	-	2278	Q9M358.1 RecName: Full=UV-stimulated scaffold protein A homolog	-	XP_009336766.1 PREDICTED: UV-stimulated scaffold protein A homolog [Pyrus x bretschneideri]
Chr1.g57817	4.16149	3.05097	4.27563	43.0689	6.05438	37.0859	43.5179	39.896	8.95714	3.82936	28.7364	30.7903	2.93592	1.76e-06	0.0745313	0.978305	3.01572	2.66e-09	8427233	8437284	+	5513	F4JKH6.1 RecName: Full=Protein TSS; AltName: Full=TPR-domain suppressor of STIMPY	PF12807:Translation initiation factor eIF3 subunit 135|PF13424:Tetratricopeptide repeat|PF15044:Mitochondrial function, CLU-N-term	XP_018498534.1 PREDICTED: protein TSS [Pyrus x bretschneideri]
Chr1.g57822	6.95437	5.11501	4.09453	2.46659	1.32519	0.91823	0.547689	0.730665	1.29123	5.38797	1.57	0.856528	-1.73842	0.00376477	-0.932055	0.44637	-2.65714	3.94e-07	8379899	8384354	-	1632	Q9M367.2 RecName: Full=Beclin-1-like protein; AltName: Full=Autophagy protein 6	PF04111:Autophagy protein Apg6	XP_009336789.1 PREDICTED: LOW QUALITY PROTEIN: beclin-1-like protein [Pyrus x bretschneideri]
Chr1.g57829	56.4877	58.3914	82.6372	32.2276	39.8283	29.9653	19.9659	24.1183	19.7622	65.8388	34.0071	21.2821	-0.91228	0.0400465	-0.721717	0.144733	-1.62057	3e-06	8333455	8336165	-	1372	Q8GX84.2 RecName: Full=Zinc finger CCCH domain-containing protein 1; Short=AtC3H1	PF13920:Zinc finger, C3HC4 type (RING finger)|PF00642:Zinc finger C-x8-C-x5-C-x3-H type (and similar)	XP_009336799.1 PREDICTED: zinc finger CCCH domain-containing protein 1 [Pyrus x bretschneideri]
Chr1.g57831	94.079	113.935	125.106	44.288	64.5888	40.7359	38.4367	41.2729	59.341	111.04	49.8709	46.3502	-1.11255	0.0113973	-0.157733	0.8953	-1.25151	0.000511952	8312066	8314935	-	1134	Q84MC7.1 RecName: Full=Abscisic acid receptor PYL9; AltName: Full=ABI1-binding protein 4; AltName: Full=PYR1-like protein 9; AltName: Full=Regulatory components of ABA receptor 1	PF10604:Polyketide cyclase / dehydrase and lipid transport	XP_009336806.1 PREDICTED: abscisic acid receptor PYL9 [Pyrus x bretschneideri]
Chr1.g57851	8.79698	10.9918	10.009	21.8437	17.3945	23.7108	22.9609	25.4585	14.346	9.9326	20.983	20.9218	1.11434	0.00810627	-0.0423085	0.974826	1.08267	0.0054704	8134383	8139709	+	2267	Q6I581.1 RecName: Full=Jasmonic acid-amido synthetase JAR1; AltName: Full=Auxin-responsive GH3-like protein 5; Short=OsGH3-5; AltName: Full=Indole-3-acetic acid-amido synthetase GH3.5; AltName: Full=Jasmonate-amino acid synthetase JAR1; AltName: Full		XP_009377269.1 PREDICTED: jasmonic acid-amido synthetase JAR1 isoform X2 [Pyrus x bretschneideri]
Chr1.g57853	4.81416	8.99733	7.91381	28.6222	23.2021	25.842	21.2394	27.1884	25.2854	7.24177	25.8888	24.5711	1.8716	2.45e-05	-0.118892	0.902533	1.76799	6.43e-06	8104803	8108358	-	1364	O04619.1 RecName: Full=Mitochondrial adenine nucleotide transporter ADNT1; AltName: Full=Adenine nucleotide transporter 1	PF00153:Mitochondrial carrier protein	XP_009377268.1 PREDICTED: mitochondrial adenine nucleotide transporter ADNT1-like [Pyrus x bretschneideri]
Chr1.g57856	4.01795	7.12865	3.42538	3.33764	1.47123	3.60914	1.22631	1.37612	0.426645	4.85733	2.806	1.00969	-0.760999	0.216153	-1.50295	0.0778014	-2.25502	1.22e-05	8067131	8072876	-	4116	Q9SYX2.1 RecName: Full=Protein SUPPRESSOR OF PHYA-105 1	-	XP_009377267.1 PREDICTED: protein SUPPRESSOR OF PHYA-105 1 [Pyrus x bretschneideri]
Chr1.g57859	2.05561	2.83015	2.75417	16.4382	12.3768	12.9414	19.1092	17.9213	13.8779	2.54664	13.9188	16.9695	2.48463	6.2e-09	0.245292	0.78208	2.74249	1.79e-13	8053257	8057596	-	1893	P38557.1 RecName: Full=Tubulin gamma-1 chain; AltName: Full=Gamma-1-tubulin	PF03953:Tubulin C-terminal domain|PF00091:Tubulin/FtsZ family, GTPase domain	XP_009377264.1 PREDICTED: tubulin gamma-1 chain [Pyrus x bretschneideri]
Chr1.g57866	9.64414	4.9162	8.04374	1.731	5.34945	2.68599	0.743154	2.45793	1.98566	7.53469	3.25548	1.72891	-1.1643	0.0939522	-0.968821	0.480392	-2.12132	0.000397478	8011041	8011889	+	849	Q9SUE3.2 RecName: Full=Ethylene-responsive transcription factor CRF4; AltName: Full=Protein CYTOKININ RESPONSE FACTOR 4	PF00847:AP2 domain	XP_009377254.1 PREDICTED: ethylene-responsive transcription factor CRF4 [Pyrus x bretschneideri]
Chr1.g57875	16.1559	8.94169	7.92677	18.6459	25.7404	22.2592	30.2496	33.2414	68.2431	11.0081	22.2152	43.9113	1.05759	0.0436418	0.929231	0.19097	2.00795	1.85e-05	7947208	7949910	-	843	O04616.1 RecName: Full=Protein CURVATURE THYLAKOID 1A, chloroplastic; Flags: Precursor	PF14159:CAAD domains of cyanobacterial aminoacyl-tRNA synthetase	XP_009377241.1 PREDICTED: protein CURVATURE THYLAKOID 1A, chloroplastic [Pyrus x bretschneideri]
Chr1.g57884	5.64385	13.0416	8.5625	50.5984	3.4582	32.7134	131.426	145.264	24.4165	9.08265	28.9234	100.369	1.69496	0.0301847	1.77236	0.212909	3.47195	2.79e-10	7842490	7849052	+	4065	O82345.1 RecName: Full=BAG family molecular chaperone regulator 6; AltName: Full=Bcl-2-associated athanogene 6; AltName: Full=CaM-binding protein 1; Contains: RecName: Full=Cleaved BAG6	PF02179:BAG domain	XP_018507554.1 PREDICTED: BAG family molecular chaperone regulator 6 isoform X2 [Pyrus x bretschneideri]
Chr1.g57885	439.002	237.381	278.947	92.1082	194.049	86.6559	46.0952	66.4872	92.15	318.443	124.271	68.2441	-1.309	0.0123885	-0.921067	0.259334	-2.21276	2.74e-08	7833700	7836516	-	1103	Q9Y324.1 RecName: Full=rRNA-processing protein FCF1 homolog >Q5RFQ0.1 RecName: Full=rRNA-processing protein FCF1 homolog >Q32PD0.1 RecName: Full=rRNA-processing protein FCF1 homolog	PF04900:Fcf1	XP_009377234.1 PREDICTED: rRNA-processing protein FCF1 homolog isoform X2 [Pyrus x bretschneideri]
Chr1.g57888	0.881175	1.20379	0.97554	3.93565	5.39806	2.51804	3.87351	3.60038	7.46543	1.02017	3.95058	4.97977	1.98891	0.00714897	0.277313	0.865536	2.287	0.000376171	7816266	7818444	+	828	Q8S8M5.1 RecName: Full=Protein ABIL1; AltName: Full=Abl interactor-like protein 1; Short=AtABIL1	-	XP_009377232.1 PREDICTED: protein ABIL1-like isoform X2 [Pyrus x bretschneideri]
Chr1.g57890	85.0932	45.2361	60.9556	13.9293	28.0755	14.5574	12.2777	13.3676	23.7049	63.7616	18.8541	16.4501	-1.71085	0.000535369	-0.253713	0.861463	-1.94525	2.77e-06	7810032	7812231	-	1289	-	PF10184:Uncharacterized conserved protein (DUF2358)	XP_009377229.1 PREDICTED: uncharacterized protein LOC103965864 [Pyrus x bretschneideri]
Chr1.g57891	6.03185	6.02568	8.14085	2.61481	1.93099	2.13303	2.07339	1.5083	0.470376	6.73279	2.22628	1.35069	-1.55833	0.00261808	-0.747799	0.578467	-2.29504	4.25e-05	7802918	7804261	-	1344	Q3EBF7.1 RecName: Full=Delta(8)-fatty-acid desaturase 2; AltName: Full=Delta(8)-sphingolipid desaturase 2; AltName: Full=Sphingoid long-chain base desaturase 2; Short=Sphingoid LCB desaturase 2; AltName: Full=Sphingolipid 8-(E/Z)-desaturase 2	PF00	XP_008344403.1 PREDICTED: delta(8)-fatty-acid desaturase 1-like [Malus domestica]
Chr1.g57892	8.24058	7.07258	10.2271	21.6362	18.9386	18.8367	17.526	15.427	12.6576	8.51342	19.8038	15.2036	1.25697	0.00362138	-0.422789	0.511913	0.847067	0.0349858	7785184	7788158	-	1515	Q9ZRP7.1 RecName: Full=Delta(8)-fatty-acid desaturase 1; AltName: Full=Delta(8)-sphingolipid desaturase 1; AltName: Full=Sphingoid long-chain base desaturase 1; Short=Sphingoid LCB desaturase 1; AltName: Full=Sphingolipid 8-(E/Z)-desaturase 1	PF00	XP_008344317.1 PREDICTED: LOW QUALITY PROTEIN: delta(8)-fatty-acid desaturase 1-like [Malus domestica]
Chr1.g57895	1630.76	1074.65	1510.06	626.966	952.783	684.209	431.868	460.318	684.19	1405.16	754.652	525.459	-0.853371	0.0601706	-0.574172	0.409501	-1.40911	0.000114542	7765826	7767782	+	1113	Q9SUR3.1 RecName: Full=Reticulon-like protein B1; Short=AtRTNLB1; AltName: Full=VirB2-interacting protein 1	PF02453:Reticulon	XP_009341126.1 PREDICTED: reticulon-like protein B1 [Pyrus x bretschneideri]
Chr1.g57898	5.09123	3.72423	5.45415	0.96462	1.87191	1.33771	0.349251	0.972102	0.848344	4.75654	1.39141	0.723232	-1.7324	0.002204	-0.999088	0.388645	-2.71905	5.09e-07	7739945	7741600	+	1656	-	PF03168:Late embryogenesis abundant protein	XP_009341124.1 PREDICTED: late embryogenesis abundant protein At1g64065-like [Pyrus x bretschneideri]
Chr1.g57907	8.19964	7.76722	7.94107	20.7704	21.0492	18.8998	17.6264	18.4708	19.9736	7.96931	20.2398	18.6903	1.38428	0.00068245	-0.160934	0.847846	1.23889	0.000429715	7691426	7694285	+	1572	P46547.3 RecName: Full=Proline iminopeptidase; Short=PIP; AltName: Full=Prolyl aminopeptidase; Short=PAP	PF00561:alpha/beta hydrolase fold	XP_009341119.1 PREDICTED: uncharacterized protein LOC103933180 [Pyrus x bretschneideri]
Chr1.g57909	116.065	90.7592	124.317	17.1605	31.5992	17.4984	10.8782	14.0357	13.2753	110.381	22.086	12.7298	-2.27628	1.54e-07	-0.84551	0.195877	-3.10767	1.11e-21	7681890	7684298	-	1508	Q9M315.1 RecName: Full=3-methyl-2-oxobutanoate hydroxymethyltransferase 2, mitochondrial; AltName: Full=Ketopantoate hydroxymethyltransferase 2; Flags: Precursor	PF02548:Ketopantoate hydroxymethyltransferase	XP_009341132.2 PREDICTED: 3-methyl-2-oxobutanoate hydroxymethyltransferase 2, mitochondrial [Pyrus x bretschneideri]
Chr1.g57928	108.225	87.4001	95.8978	24.8888	42.427	27.2707	19.9961	21.0282	35.9174	97.1742	31.5289	25.6472	-1.57989	0.000204763	-0.352389	0.746224	-1.91255	2.11e-07	7466093	7471075	-	1412	C0SVG5.1 RecName: Full=Protein REVEILLE 5	PF00249:Myb-like DNA-binding domain	XP_018501537.1 PREDICTED: protein REVEILLE 3 [Pyrus x bretschneideri]
Chr1.g57931	24.4325	20.2678	25.3119	47.2303	81.2593	43.4763	52.6266	54.1271	63.5747	23.3374	57.322	56.7761	1.34171	0.00379951	-0.0655135	0.961487	1.29237	0.000146539	7451615	7454091	-	1085	O04603.1 RecName: Full=50S ribosomal protein L5, chloroplastic; Flags: Precursor	PF00673:ribosomal L5P family C-terminus|PF00281:Ribosomal protein L5	XP_009349801.1 PREDICTED: 50S ribosomal protein L5, chloroplastic [Pyrus x bretschneideri]
Chr1.g57933	8.45928	7.80058	4.27818	1.27793	2.50749	1.18978	0.685802	0.881372	0.244323	6.84601	1.6584	0.603832	-2.00488	0.00103734	-1.48636	0.194136	-3.47655	3.44e-09	7443718	7445520	-	1150	-	-	XP_009349804.1 PREDICTED: uncharacterized protein LOC103941339 [Pyrus x bretschneideri]
Chr1.g57936	1.27332	1.50033	3.03722	6.75763	6.79384	4.36637	8.45104	7.61667	5.62678	1.93696	5.97261	7.2315	1.66441	0.00340984	0.233622	0.835879	1.91027	7.2e-05	7428983	7432256	-	1910	Q3EDL4.2 RecName: Full=Probable serine/threonine-protein kinase At1g01540	PF00069:Protein kinase domain	XP_009349806.1 PREDICTED: probable serine/threonine-protein kinase At1g01540 [Pyrus x bretschneideri]
Chr1.g57938	62.6761	33.883	40.1991	19.3158	27.6551	20.1568	13.0438	14.6157	14.5287	45.5861	22.3759	14.0628	-0.982786	0.0402027	-0.718033	0.166779	-1.68713	5.75e-06	7412319	7416701	-	1697	Q40353.1 RecName: Full=Mitogen-activated protein kinase homolog MMK2	PF00069:Protein kinase domain	ABR10070.1 MAPK [Malus hupehensis]
Chr1.g57939	2.61224	2.61978	2.76722	101.166	67.9562	117.427	142.515	160.046	163.12	2.66641	95.5166	155.227	5.19726	3.79e-41	0.659397	0.240162	5.87231	1.55e-77	7409001	7412131	+	1831	A7PZL3.1 RecName: Full=Probable polygalacturonase; Short=PG; AltName: Full=Pectinase	PF00295:Glycosyl hydrolases family 28	XP_009349812.1 PREDICTED: probable polygalacturonase [Pyrus x bretschneideri]
Chr1.g57947	25.2212	16.3816	22.3014	40.2311	22.4281	37.2828	13.1445	10.2683	10.6665	21.3014	33.314	11.3598	0.682174	0.203131	-1.59126	0.000855976	-0.894483	0.044963	7333188	7333813	+	540	Q6VAA8.1 RecName: Full=UDP-glycosyltransferase 91D1	PF00201:UDP-glucoronosyl and UDP-glucosyl transferase	XP_008346552.2 PREDICTED: soyasaponin III rhamnosyltransferase-like [Malus domestica]
Chr1.g57954	11.6552	10.0842	18.7293	9.15236	5.14382	7.52849	2.32374	1.87312	1.60833	13.4896	7.27489	1.93506	-0.855279	0.106931	-1.94674	4.81e-05	-2.78818	2.05e-11	7311747	7316224	+	1878	Q9LTA3.1 RecName: Full=UDP-glycosyltransferase 91C1	PF00201:UDP-glucoronosyl and UDP-glucosyl transferase	XP_008346552.2 PREDICTED: soyasaponin III rhamnosyltransferase-like [Malus domestica]
Chr1.g57966	5.51618	3.78471	4.46121	0.232915	1.48911	1.34584	1.14995	0.362225	0.768148	4.58736	1.02262	0.760107	-2.12668	0.00756244	-0.470594	0.866667	-2.57177	0.00012789	7227967	7228789	-	823	Q9SI09.1 RecName: Full=Probable E3 ubiquitin-protein ligase XERICO	PF13639:Ring finger domain	XP_009367791.1 PREDICTED: E3 ubiquitin-protein ligase RHA1B-like [Pyrus x bretschneideri]
Chr1.g57969	8.59	10.6577	11.4281	4.0905	4.69462	3.95529	2.90166	4.08011	4.18666	10.2253	4.2468	3.72281	-1.2298	0.0166072	-0.238958	0.845617	-1.45312	0.00137546	7208868	7210325	-	906	-	PF08879:WRC	XP_009367870.1 PREDICTED: uncharacterized protein LOC103957440 [Pyrus x bretschneideri]
Chr1.g57982	2.77977	1.59236	2.06011	5.41765	11.8652	4.10262	6.85089	9.96182	13.3567	2.14408	7.1285	10.0565	1.78514	0.00333785	0.439694	0.749438	2.24321	7.64e-07	7095848	7100928	+	1604	Q1KLZ1.1 RecName: Full=L-3-cyanoalanine synthase 2, mitochondrial; Short=MdCAS2; Flags: Precursor	PF00291:Pyridoxal-phosphate dependent enzyme	XP_009367811.1 PREDICTED: L-3-cyanoalanine synthase 2, mitochondrial [Pyrus x bretschneideri]
Chr1.g57984	1.95782	4.45769	3.4811	7.54412	6.2547	7.10987	6.25482	7.99941	11.2464	3.29887	6.96956	8.50021	1.10936	0.0577826	0.236897	0.830794	1.36656	0.00797872	7057973	7060056	+	1118	-	-	XP_009367812.1 PREDICTED: uncharacterized protein LOC103957377 [Pyrus x bretschneideri]
Chr1.g57985	53.466	107.511	99.1016	37.6985	42.5328	41.4465	27.8094	24.4843	31.7668	86.6927	40.5592	28.0201	-1.05828	0.0234445	-0.580841	0.224195	-1.62075	2.69e-05	7053261	7056148	-	1539	O82775.2 RecName: Full=ATG8-interacting protein 1	-	XP_009367814.1 PREDICTED: ATG8-interacting protein 1 [Pyrus x bretschneideri]
Chr1.g57995	9.8833	6.92181	13.1452	4.43725	4.56126	3.82078	2.35303	1.74818	0.975595	9.98342	4.2731	1.69227	-1.18323	0.0458028	-1.36337	0.0918948	-2.53564	7.9e-06	7002167	7003054	+	648	-	-	XP_009340085.1 PREDICTED: uncharacterized protein LOC103932258 [Pyrus x bretschneideri]
Chr1.g58000	47.5457	48.3386	47.9664	57.8436	70.19	64.9397	100.046	99.5505	127.988	47.9502	64.3244	109.195	0.463749	0.301024	0.71541	0.111025	1.19656	0.000288785	6972240	6974722	+	1214	P61837.1 RecName: Full=Aquaporin PIP1-1; Short=AtPIP1;1; AltName: Full=Plasma membrane aquaporin-1; AltName: Full=Plasma membrane intrinsic protein 1a; Short=PIP1a >P61838.1 RecName: Full=Aquaporin PIP1.1; AltName: Full=Plasma membrane aquaporin 1; S		XP_009367824.1 PREDICTED: aquaporin PIP1-1-like isoform X1 [Pyrus x bretschneideri]
Chr1.g58001	27.3691	19.3012	24.9479	7.23613	17.7145	4.455	7.30252	5.22332	9.90605	23.8727	9.80187	7.47729	-1.23617	0.0615817	-0.449166	0.790818	-1.66708	0.000287276	6963315	6964258	-	468	Q8LF97.1 RecName: Full=SKP1-like protein 21; Short=AtSK21	PF03931:Skp1 family, tetramerisation domain|PF01466:Skp1 family, dimerisation domain	XP_017189111.1 PREDICTED: SKP1-like protein 21 [Malus domestica]
Chr1.g58002	6.90529	6.68597	6.12972	2.2859	0.614056	2.88588	2.23927	2.03142	2.51295	6.57366	1.92861	2.26121	-1.7311	0.0210527	0.184135	0.937223	-1.53242	0.00795064	6962030	6962941	-	587	-	-	XP_008340945.1 PREDICTED: SKP1-like protein 21 isoform X1 [Malus domestica]
Chr1.g58008	9.53742	5.74821	8.38492	1.25287	3.82486	1.35269	1.81931	2.33813	2.59259	7.89018	2.14347	2.25001	-1.8359	0.00607236	0.0176664	0.994087	-1.80305	0.000376969	6872546	6875643	-	867	A8MQG7.1 RecName: Full=SKP1-like protein 20; Short=AtSK20	PF01466:Skp1 family, dimerisation domain	XP_018505406.1 PREDICTED: SKP1-like protein 21 [Pyrus x bretschneideri]
Chr1.g58018	99.7295	59.9683	70.1386	24.7372	46.1205	20.4521	10.4528	12.8335	25.3042	76.6121	30.4366	16.1968	-1.28467	0.0131218	-0.969558	0.281256	-2.23421	3.12e-07	6756779	6758251	+	669	-	PF11595:Protein of unknown function (DUF3245)	XP_009367851.1 PREDICTED: uncharacterized protein LOC103957423 [Pyrus x bretschneideri]
Chr1.g58046	3.22338	1.73389	4.5256	4.19201	20.7815	5.3108	7.94421	6.4008	21.3661	3.16096	10.0948	11.9037	1.73146	0.0388993	0.169025	0.948015	1.92674	0.00373355	6364739	6366398	+	503	-	-	XP_009340413.1 PREDICTED: uncharacterized protein LOC103932515 isoform X1 [Pyrus x bretschneideri]
Chr1.g58063	9.45546	4.39783	6.62642	1.49052	2.16846	1.43988	0.451869	0.329405	0.948645	6.82657	1.69962	0.57664	-1.96238	0.00032545	-1.62744	0.0597042	-3.57212	7.98e-11	6232865	6236890	-	1629	-	PF13855:Leucine rich repeat	XP_008393125.2 PREDICTED: receptor-like protein kinase 2 [Malus domestica]
Chr1.g58064	63.29	37.3413	34.3539	9.52841	21.079	12.1926	7.07191	3.66102	19.3065	44.9951	14.2667	10.0131	-1.6119	0.0036532	-0.5769	0.741147	-2.16318	0.000250654	6227378	6229372	-	342	-	-	XP_009350828.1 PREDICTED: uncharacterized protein LOC103942368 [Pyrus x bretschneideri]
Chr1.g58066	6.04341	7.03238	5.08312	3.96943	2.14966	2.77548	2.51972	2.26467	3.59069	6.05297	2.96485	2.79169	-0.99419	0.0503151	-0.133821	0.923381	-1.10975	0.00832074	6213136	6220627	+	2817	Q9FHD7.1 RecName: Full=Probable serine/threonine-protein kinase At5g41260	PF07714:Protein tyrosine kinase	XP_009342509.1 PREDICTED: probable serine/threonine-protein kinase At5g41260 isoform X1 [Pyrus x bretschneideri]
Chr1.g58069	61.6347	87.5591	60.7367	26.1992	35.9988	31.4048	20.5785	32.7616	23.7002	69.9768	31.2009	25.6801	-1.12546	0.00905316	-0.326038	0.712651	-1.43878	9.6e-05	6179614	6183688	-	1556	Q8L7L5.1 RecName: Full=AT-hook motif nuclear-localized protein 11	PF03479:Domain of unknown function (DUF296)	XP_009342500.1 PREDICTED: AT-hook motif nuclear-localized protein 9-like [Pyrus x bretschneideri]
Chr1.g58095	42.2396	69.3025	60.3796	23.7696	12.7285	24.34	14.3489	17.4436	14.4463	57.3072	20.2794	15.4129	-1.46643	0.00148768	-0.43446	0.609924	-1.88652	5.75e-08	5989538	5995054	+	2543	-	PF07287:Protein of unknown function (DUF1446)	XP_007220638.1 uncharacterized protein LOC18786106 [Prunus persica]
Chr1.g58096	1.90387	1.74618	1.39075	3.48526	0.819207	2.9122	6.69176	6.36874	3.03321	1.68027	2.40556	5.36457	0.551306	0.532282	1.12492	0.299634	1.68638	0.00166941	5983204	5986455	-	1320	Q9LD43.1 RecName: Full=Acetyl-coenzyme A carboxylase carboxyl transferase subunit alpha, chloroplastic; Short=ACCase subunit alpha; Short=Acetyl-CoA carboxylase carboxyltransferase subunit alpha; Flags: Precursor	PF03255:Acetyl co-enzyme A carboxy	XP_008232789.1 PREDICTED: acetyl-coenzyme A carboxylase carboxyl transferase subunit alpha, chloroplastic-like [Prunus mume]
Chr1.g58097	1.26528	2.29184	1.30982	3.84661	0.803681	6.60987	11.3128	16.9495	8.84888	1.62231	3.75339	12.3704	1.23318	0.181881	1.68817	0.0997235	2.92719	6.37e-09	5982210	5983196	-	897	-	-	XP_021817069.1 acetyl-coenzyme A carboxylase carboxyl transferase subunit alpha, chloroplastic-like isoform X2 [Prunus avium]
Chr1.g58107	2.12071	2.4924	1.64652	13.4563	2.80501	10.3124	13.0376	11.4814	4.81771	2.08654	8.85791	9.77893	2.11433	0.000329683	0.113715	0.957973	2.2363	5.31e-07	5899338	5909562	-	4549	O65272.2 RecName: Full=K(+) efflux antiporter 2, chloroplastic; Short=AtKEA2; Flags: Precursor	PF00999:Sodium/hydrogen exchanger family|PF02254:TrkA-N domain	XP_008343388.1 PREDICTED: K(+) efflux antiporter 2, chloroplastic-like [Malus domestica]
Chr1.g58109	18.3213	16.3449	15.8511	25.2614	38.9898	23.5442	28.0291	39.286	47.4988	16.8391	29.2651	38.2713	0.841179	0.0737574	0.335392	0.741147	1.19341	0.00123043	5887611	5894258	+	1677	Q1W376.1 RecName: Full=Phosphomannomutase; AltName: Full=GmPMM	PF00106:short chain dehydrogenase|PF03332:Eukaryotic phosphomannomutase	EXB75021.1 (+)-neomenthol dehydrogenase [Morus notabilis]
Chr1.g58114	20.911	16.2436	8.50982	2.2095	4.51406	3.10549	3.09572	3.0647	6.69605	15.2215	3.27635	4.28549	-2.17348	8.14e-05	0.329572	0.831683	-1.82314	0.000401013	5854693	5856767	+	1070	Q9M2E2.1 RecName: Full=(+)-neomenthol dehydrogenase; AltName: Full=Menthone:neomenthol reductase; AltName: Full=Short-chain dehydrogenase/reductase 1; Short=AtSDR1	PF00106:short chain dehydrogenase	XP_008337732.1 PREDICTED: short-chain dehydrogenase/reductase 2b-like [Malus domestica]
Chr1.g58117	1.69238	3.59549	1.59307	5.8587	4.6329	5.86736	22.3613	18.3284	18.7468	2.29364	5.45299	19.8122	1.2799	0.0206903	1.81863	1.67e-07	3.11314	5.02e-14	5814219	5820925	+	2443	Q8L7K9.1 RecName: Full=NAD-dependent malic enzyme 2, mitochondrial; Short=AtNAD-ME2; Short=NAD-malic enzyme 2; Flags: Precursor	PF00390:Malic enzyme, N-terminal domain|PF03949:Malic enzyme, NAD binding domain	XP_008362622.1 PREDICTED: NAD-dependent malic enzyme 59 kDa isoform, mitochondrial-like [Malus domestica]
Chr1.g58137	31.4828	18.6486	26.3783	13.5444	20.7638	11.7025	9.52872	9.16523	14.435	25.5032	15.3369	11.043	-0.688795	0.218796	-0.527724	0.565757	-1.19874	0.00679188	5666487	5668246	+	618	Q9SN27.1 RecName: Full=E3 ubiquitin-protein ligase ATL59; AltName: Full=RING-H2 finger protein ATL59; AltName: Full=RING-type E3 ubiquitin transferase ATL59	PF13639:Ring finger domain	XP_009343531.1 PREDICTED: RING-H2 finger protein ATL5-like [Pyrus x bretschneideri]
Chr1.g58153	18.8576	36.1527	16.5089	11.8369	9.03289	14.3355	11.9152	8.25704	10.1911	23.8397	11.7351	10.1211	-0.989008	0.0612766	-0.255677	0.793814	-1.2276	0.00520868	5509809	5513792	-	1668	Q96287.3 RecName: Full=Shaggy-related protein kinase theta; AltName: Full=ASK-theta	PF00069:Protein kinase domain	XP_008383272.1 PREDICTED: shaggy-related protein kinase theta [Malus domestica]
Chr1.g58156	416.853	183.276	256.011	33.4227	84.802	26.7557	10.8267	17.9925	36.1605	285.38	48.3268	21.6599	-2.5105	5.54e-06	-1.22112	0.236539	-3.71097	3.71e-15	5496643	5497487	+	845	Q58FX0.1 RecName: Full=BON1-associated protein 2; AltName: Full=Protein BON1-ASSOCIATED PROTEIN 1-LIKE	PF00168:C2 domain	XP_008354303.1 PREDICTED: BON1-associated protein 2-like [Malus domestica]
Chr1.g58158	8.87502	14.2999	16.2509	18.1648	25.3737	15.4162	34.8458	38.3562	40.1447	13.1419	19.6516	37.7822	0.621378	0.248093	0.894185	0.0772006	1.53134	4e-05	5446583	5450978	-	1699	O80842.2 RecName: Full=Cell division protein FtsY homolog, chloroplastic; AltName: Full=Chloroplast SRP receptor homolog, alpha subunit CpFtsY; AltName: Full=Fused signal recognition particle receptor; Flags: Precursor	PF02881:SRP54-type protein,	XP_009376897.1 PREDICTED: cell division protein FtsY homolog, chloroplastic-like [Pyrus x bretschneideri]
Chr1.g58163	8.30758	6.9957	9.75116	1.63697	4.77113	2.2256	2.69401	2.41849	4.43892	8.35148	2.8779	3.18381	-1.49117	0.00821228	0.0877577	0.963168	-1.38384	0.00119442	5420420	5424813	+	2342	-	-	XP_009376905.1 PREDICTED: uncharacterized protein LOC103965562 [Pyrus x bretschneideri]
Chr1.g58164	83.1799	116.71	105.326	25.8507	34.3396	24.8356	16.1843	18.416	22.1446	101.739	28.342	18.915	-1.80309	6.51e-06	-0.633045	0.26083	-2.41892	2.99e-13	5416532	5420007	+	1881	Q6DW73.1 RecName: Full=Digalactosyldiacylglycerol synthase 2, chloroplastic	PF13692:Glycosyl transferases group 1	XP_009349695.1 PREDICTED: digalactosyldiacylglycerol synthase 2, chloroplastic-like [Pyrus x bretschneideri]
Chr1.g58170	68.9558	38.7025	41.9463	16.3404	26.4014	16.2546	13.8479	13.3415	23.577	49.8682	19.6655	16.9221	-1.29728	0.00703645	-0.271259	0.820773	-1.54952	0.000190572	5389542	5392836	-	1439	-	-	XP_009376907.1 PREDICTED: uncharacterized protein LOC103965564 [Pyrus x bretschneideri]
Chr1.g58197	3.23978	3.79096	6.46944	0.986593	0.720247	0.769307	1.09836	0.703987	2.04157	4.50006	0.825383	1.28131	-2.40818	0.000238769	0.574827	0.733055	-1.81232	0.00401776	5141740	5143452	+	1101	Q9T072.2 RecName: Full=Transcription factor bHLH25; AltName: Full=Basic helix-loop-helix protein 25; Short=AtbHLH25; Short=bHLH 25; AltName: Full=Transcription factor EN 29; AltName: Full=bHLH transcription factor bHLH025	PF00010:Helix-loop-helix	XP_008383369.1 PREDICTED: transcription factor bHLH18-like [Malus domestica]
Chr1.g58209	78.1118	111.366	120.442	667.624	485.791	632.087	944.02	893.174	642.859	103.307	595.168	826.684	2.56149	2.65e-11	0.43458	0.527493	3.00878	6.75e-19	5054917	5061029	+	2468	Q9T074.1 RecName: Full=Phosphoenolpyruvate carboxykinase [ATP]; Short=PEP carboxykinase; Short=PEPCK	PF01293:Phosphoenolpyruvate carboxykinase	ANW09819.1 phosphoenolpyruvate carboxykinase [Malus domestica]
Chr1.g58213	14.301	8.93318	10.4505	5.08267	5.73445	5.21799	3.12965	4.22647	3.38291	11.2282	5.34504	3.57968	-1.02931	0.0292433	-0.622633	0.30776	-1.63961	4.35e-05	5007264	5010815	-	1848	O59668.1 RecName: Full=LisH domain-containing protein C29A3.03c	PF13445:RING-type zinc-finger|PF10607:CTLH/CRA C-terminal to LisH motif domain	XP_009344510.1 PREDICTED: protein RMD5 homolog A-like [Pyrus x bretschneideri]
Chr1.g58214	1.68522	0.795175	2.91905	10.16	3.8385	10.7878	21.2844	25.745	8.96608	1.79982	8.26211	18.6651	2.2334	0.000279284	1.14502	0.215587	3.38604	6.04e-11	5001433	5004319	+	2742	-	PF17123:RING-like zinc finger|PF00092:von Willebrand factor type A domain	XP_009344513.1 PREDICTED: uncharacterized protein LOC103936404 [Pyrus x bretschneideri]
Chr1.g58221	23.1798	14.7965	20.3298	2.02999	5.23499	3.35136	2.14767	1.4432	4.99458	19.4354	3.53878	2.86182	-2.41569	8.83e-06	-0.370651	0.854092	-2.76495	1.45e-07	4947527	4948472	-	661	Q9LSK9.1 RecName: Full=Uncharacterized protein At5g65660	-	XP_008386069.1 PREDICTED: uncharacterized protein At5g65660-like [Malus domestica]
Chr1.g58238	95.6102	72.8288	73.2801	11.3301	51.132	20.1508	5.20361	13.8914	25.635	80.5731	27.5377	14.91	-1.49848	0.0149563	-0.950863	0.522154	-2.42893	2.16e-06	4845378	4846491	-	485	-	-	--
Chr1.g58241	3.38878	3.53268	2.59366	25.1776	3.27046	24.3854	59.7169	51.3918	11.3809	3.17171	17.6111	40.8299	2.50013	0.000137494	1.18827	0.436605	3.69387	5.85e-13	4822686	4827979	+	3086	Q9ZQ47.1 RecName: Full=Glycine-rich domain-containing protein 1; Short=AtGRDP1	PF07173:Protein of unknown function (DUF1399)	XP_009345862.1 PREDICTED: glycine-rich domain-containing protein 1 isoform X1 [Pyrus x bretschneideri]
Chr1.g58243	5.81614	7.08225	8.875	19.9941	27.8494	17.7269	22.5749	24.8426	30.6246	7.2578	21.8568	26.0141	1.63196	0.000257018	0.200868	0.84816	1.85004	3.39e-07	4812277	4815636	+	1812	Q84WN0.2 RecName: Full=Uncharacterized protein At4g37920, chloroplastic; Flags: Precursor	-	XP_009345861.1 PREDICTED: uncharacterized protein At4g37920, chloroplastic [Pyrus x bretschneideri]
Chr1.g58247	24.0235	27.7487	25.6453	65.433	23.1766	63.7322	73.5277	62.0266	31.7561	25.8058	50.7806	55.7701	1.00709	0.0586481	0.103111	0.954245	1.12017	0.00638596	4783967	4791662	+	2703	Q94AM1.1 RecName: Full=Organellar oligopeptidase A, chloroplastic/mitochondrial; AltName: Full=Thimet metalloendopeptidase 1; AltName: Full=Zincin-like metalloproteases family protein 1; Flags: Precursor	PF01432:Peptidase family M3	XP_009345860.1 PREDICTED: probable cytosolic oligopeptidase A [Pyrus x bretschneideri]
Chr1.g58262	5.17584	6.01226	8.66786	35.3873	47.2038	49.8211	51.6023	51.5221	53.7121	6.61865	44.1374	52.2788	2.77611	3.36e-11	0.198226	0.819556	2.99031	1.5e-17	4615926	4620299	-	1347	Q6V4H0.1 RecName: Full=8-hydroxygeraniol dehydrogenase; Short=Cr10HGO	PF08240:Alcohol dehydrogenase GroES-like domain|PF02826:D-isomer specific 2-hydroxyacid dehydrogenase, NAD binding domain	NP_001289257.1 8-hydroxygeraniol dehydrogenase-like [Pyrus x bretschneideri]
Chr1.g58274	26.1869	32.9678	32.8045	11.6375	10.9002	9.40373	3.61362	16.8008	11.3451	30.6531	10.6472	10.5865	-1.48813	0.00362138	-0.0550344	0.98005	-1.53162	0.00898702	4517846	4518743	-	291	O23207.1 RecName: Full=Probable NAD(P)H dehydrogenase (quinone) FQR1-like 2	-	XP_007202453.1 probable NAD(P)H dehydrogenase (quinone) FQR1-like 2 [Prunus persica]
Chr1.g58290	9.03297	6.47272	7.69875	2.49337	4.84669	3.46142	1.75508	1.68187	3.00522	7.73481	3.60049	2.14739	-1.05977	0.0410645	-0.801765	0.34272	-1.84282	1.96e-05	4173850	4177184	-	2127	Q8H1D6.1 RecName: Full=Receptor-like cytosolic serine/threonine-protein kinase RBK1; AltName: Full=Protein ROP BINDING PROTEIN KINASES 1	PF00069:Protein kinase domain	XP_009364239.1 PREDICTED: receptor-like cytosolic serine/threonine-protein kinase RBK1 isoform X1 [Pyrus x bretschneideri]
Chr1.g58314	16.6409	9.67709	13.2401	3.01315	7.69896	4.42797	1.8231	2.97698	4.18924	13.186	5.04669	2.99644	-1.34061	0.0260615	-0.811193	0.485261	-2.13591	2.39e-05	3893546	3895820	+	721	Q8GWU7.1 RecName: Full=Protein SKIP34; AltName: Full=SKP1-interacting partner 34	-	XP_009364245.1 PREDICTED: protein SKIP34 [Pyrus x bretschneideri]
Chr1.g58320	7.16013	7.68087	6.48565	6.13587	6.87998	6.836	2.68033	1.48437	2.12352	7.10888	6.61728	2.09608	-0.0648116	0.922228	-1.70192	0.00033815	-1.75039	7.04e-05	3851193	3854021	+	1687	-	-	XP_009364247.1 PREDICTED: uncharacterized protein LOC103954169 [Pyrus x bretschneideri]
Chr1.g58325	140.146	85.7519	96.4222	42.2527	103.32	34.1159	26.4665	26.2306	65.9771	107.44	59.8961	39.558	-0.792594	0.195508	-0.661556	0.619965	-1.43156	0.00221264	3824726	3827027	-	741	Q8LEK2.1 RecName: Full=Golgi apparatus membrane protein-like protein ECHIDNA	PF05832:Eukaryotic protein of unknown function (DUF846)	XP_008385669.1 PREDICTED: Golgi apparatus membrane protein-like protein ECHIDNA [Malus domestica]
Chr1.g58364	1.87031	2.03194	2.68723	4.72742	2.9249	7.72316	5.89779	6.02389	5.75578	2.19649	5.12516	5.89248	1.25557	0.0487091	0.161111	0.916627	1.43243	0.00245057	3472366	3473622	+	1257	A2Z259.1 RecName: Full=Zinc-finger homeodomain protein 1	PF04770:ZF-HD protein dimerisation region	XP_018499462.1 PREDICTED: zinc-finger homeodomain protein 1-like isoform X1 [Pyrus x bretschneideri]
Chr1.g58365	7.38581	4.86478	6.05292	6.86089	16.2633	10.6706	15.6822	16.9425	33.1406	6.10117	11.2649	21.9218	0.931377	0.118256	0.903767	0.306272	1.85669	4.47e-05	3438632	3440128	+	922	Q9FJP3.1 RecName: Full=50S ribosomal protein L29, chloroplastic; AltName: Full=CL29; Flags: Precursor	PF00831:Ribosomal L29 protein	XP_009345633.2 PREDICTED: 50S ribosomal protein L29, chloroplastic-like [Pyrus x bretschneideri]
Chr1.g58373	41.1836	29.0516	28.3606	2.96954	5.08328	1.67063	0.926858	0.955485	1.91367	32.8653	3.24115	1.26534	-3.3006	3.14e-10	-1.42247	0.203434	-4.71257	2.62e-23	3332841	3334941	+	624	Q9LFT9.1 RecName: Full=Ras-related protein RABH1e; Short=AtRABH1e	PF00071:Ras family	XP_009342518.1 PREDICTED: ras-related protein RABH1e-like [Pyrus x bretschneideri]
Chr1.g58377	6.09562	5.86219	6.81085	39.7303	26.3887	38.6057	25.3776	25.5562	25.3646	6.25622	34.9082	25.4328	2.51574	1.16e-10	-0.498177	0.39867	2.03265	4.33e-10	3284700	3291071	-	2221	Q9LV77.1 RecName: Full=Asparagine synthetase [glutamine-hydrolyzing] 2; AltName: Full=Glutamine-dependent asparagine synthetase 2	PF00733:Asparagine synthase|PF13537:Glutamine amidotransferase domain	XP_009364610.1 PREDICTED: asparagine synthetase [glutamine-hydrolyzing] 2 [Pyrus x bretschneideri]
Chr1.g58382	9.29393	11.2229	26.0335	4.24745	9.02864	5.27261	1.31699	3.84845	1.96247	15.5168	6.1829	2.37597	-1.28483	0.0399981	-1.42703	0.0986817	-2.7013	1.12e-06	3250691	3252822	+	1038	F8WKW1.1 RecName: Full=7-deoxyloganetin glucosyltransferase; AltName: Full=Genipin glucosyltransferase; AltName: Full=UDP-glucose glucosyltransferase 2; Short=GjUGT2; AltName: Full=UDP-glycosyltransferase 85A24	PF00201:UDP-glucoronosyl and UDP-glu	XP_009364608.1 PREDICTED: 7-deoxyloganetin glucosyltransferase-like [Pyrus x bretschneideri]
Chr1.g58387	30.9117	21.8129	33.3383	51.8566	66.5284	53.8442	149.855	188.022	215.939	28.6877	57.4097	184.606	1.04288	0.0168448	1.63656	1.01e-05	2.6958	2.88e-15	3202548	3205711	-	1348	Q9XEE2.1 RecName: Full=Annexin D2; AltName: Full=AnnAt2	PF00191:Annexin	XP_009339720.1 PREDICTED: annexin D2-like [Pyrus x bretschneideri]
Chr1.g58399	4.55641	7.45337	6.98764	34.6328	7.50188	31.9064	20.1008	17.0871	9.77224	6.33247	24.6804	15.6534	1.9894	0.000920473	-0.687332	0.609299	1.31319	0.00275057	3113852	3118201	+	1797	-	PF13414:TPR repeat	XP_009339725.1 PREDICTED: uncharacterized protein LOC103931922 isoform X1 [Pyrus x bretschneideri]
Chr1.g58410	29.5963	20.7134	22.2074	12.7045	24.5721	8.98118	8.30181	7.27222	10.9149	24.1723	15.4193	8.82965	-0.600817	0.322315	-0.85997	0.322175	-1.44381	0.000191936	2976535	2981945	-	1197	Q8LAL0.1 RecName: Full=Protein SCO1 homolog 2, mitochondrial; AltName: Full=Homolog of the copper chaperone SCO1 member 2; Short=HCC2; Flags: Precursor	PF02630:SCO1/SenC	XP_009339733.1 PREDICTED: protein SCO1 homolog 2, mitochondrial-like [Pyrus x bretschneideri]
Chr1.g58412	2.61791	2.34701	5.53305	10.6609	12.4936	8.2758	14.7151	11.488	9.22457	3.49933	10.4767	11.8092	1.62436	0.00506064	0.130161	0.92077	1.76701	0.000474634	2962734	2963761	+	929	O65660.1 RecName: Full=PLAT domain-containing protein 1; Short=AtPLAT1; Short=PLAT domain protein 1; Flags: Precursor	PF01477:PLAT/LH2 domain	XP_009339735.1 PREDICTED: PLAT domain-containing protein 3-like [Pyrus x bretschneideri]
Chr1.g58413	7.15307	7.12539	6.59924	19.1063	25.3258	26.296	17.9556	23.4787	21.004	6.95923	23.576	20.8128	1.79964	9.64e-05	-0.225351	0.816198	1.58854	0.000109696	2960575	2961875	+	612	-	-	--
Chr1.g58414	33.328	18.59	32.9859	6.28822	13.2738	7.13596	5.92547	5.11048	11.8186	28.3013	8.89931	7.6182	-1.62395	0.00273155	-0.283682	0.863574	-1.88672	9.1e-05	2935013	2938524	+	630	-	-	XP_009356094.1 PREDICTED: transcription factor bHLH77-like [Pyrus x bretschneideri]
Chr1.g58434	1.741	3.77345	4.04359	6.15742	4.48579	5.74048	9.87288	15.8248	10.7144	3.18601	5.46123	12.1374	0.809518	0.175098	1.11143	0.0306642	1.93366	1.94e-05	2425460	2429797	+	1816	E9L7A5.1 RecName: Full=Bifunctional aspartate aminotransferase and glutamate/aspartate-prephenate aminotransferase; Short=PhPPA-AT; Flags: Precursor	PF00155:Aminotransferase class I and II	XP_009378544.1 PREDICTED: bifunctional aspartate aminotransferase and glutamate/aspartate-prephenate aminotransferase-like [Pyrus x bretschneideri]
Chr1.g58448	3.26941	4.71708	4.26084	11.3331	5.48835	13.9693	8.82793	12.6851	5.46333	4.08245	10.2636	8.99211	1.36046	0.00940751	-0.223622	0.889646	1.14584	0.0117845	2248396	2254084	+	2430	-	PF09731:Mitochondrial inner membrane protein	XP_009342068.1 PREDICTED: UBX domain-containing protein 4 [Pyrus x bretschneideri]
Chr1.g58482	81.0272	92.8941	151.756	107.182	79.7323	100.182	60.9917	53.6931	35.8129	108.559	95.6988	50.1659	-0.146137	0.811636	-0.970677	0.0576366	-1.10478	0.00699677	1818771	1823278	+	1981	Q9LES2.1 RecName: Full=UBP1-associated protein 2A; AltName: Full=UBP1-interacting protein 2a	PF00076:RNA recognition motif. (a.k.a. RRM, RBD, or RNP domain)	XP_008376121.1 PREDICTED: UBP1-associated protein 2A-like [Malus domestica]
Chr1.g58483	26.8372	14.6356	19.1561	2.92432	9.62303	4.47284	4.85275	1.6827	4.28637	20.2096	5.6734	3.60727	-1.78448	0.00194779	-0.709425	0.609206	-2.47378	1.9e-07	1802846	1805705	+	1311	-	-	XP_008392614.1 PREDICTED: uncharacterized protein LOC103454794 isoform X1 [Malus domestica]
Chr1.g58502	15.5639	7.83783	11.0866	2.38197	3.82958	1.27516	3.52808	2.33377	3.07681	11.4961	2.49557	2.97955	-2.15873	0.000231814	0.207855	0.908546	-1.93476	3.07e-05	1653270	1657211	-	1073	-	-	XP_024177980.1 uncharacterized protein LOC112183894 isoform X2 [Rosa chinensis]
Chr1.g58509	1.14089	1.32758	0.620049	7.99026	2.08705	6.5495	12.135	9.68532	4.54729	1.02951	5.54227	8.78922	2.45703	7.62e-05	0.634669	0.647072	3.10024	3.05e-10	1585674	1594888	-	2487	P73627.1 RecName: Full=Uncharacterized protein sll1770	PF03109:ABC1 family	XP_008392537.1 PREDICTED: uncharacterized protein sll1770 [Malus domestica]
Chr1.g58510	0.881952	1.48368	1.16592	5.2793	1.16582	5.11503	3.67939	3.55875	0.950065	1.17719	3.85338	2.7294	1.7367	0.00827935	-0.52401	0.779045	1.22015	0.0436944	1563652	1569417	-	3401	Q0WR59.2 RecName: Full=Probable inactive receptor kinase At5g10020; Flags: Precursor	PF00069:Protein kinase domain|PF08263:Leucine rich repeat N-terminal domain	XP_024183099.1 probable inactive receptor kinase At5g10020 [Rosa chinensis]
Chr1.g58524	23.2141	39.8585	48.2972	7.0996	12.5795	7.72524	1.80358	2.00075	5.18572	37.1233	9.13478	2.99668	-1.98139	4.62e-05	-1.67119	0.0248283	-3.62911	3.71e-14	1395254	1396932	-	1341	Q9FGF8.1 RecName: Full=Ethylene-responsive transcription factor ABR1; AltName: Full=Protein ABA REPRESSOR 1	PF00847:AP2 domain	XP_018501320.1 PREDICTED: ethylene-responsive transcription factor ABR1-like [Pyrus x bretschneideri]
Chr1.g58536	10.4618	11.4261	10.6054	20.2461	13.1433	19.6787	23.676	25.4401	15.8924	10.8311	17.6894	21.6695	0.742655	0.11039	0.255148	0.80553	1.00896	0.00767516	1233021	1242099	+	1821	Q9SQT8.1 RecName: Full=Bifunctional 3-dehydroquinate dehydratase/shikimate dehydrogenase, chloroplastic; Short=DHQ-SDH protein; AltName: Full=DHQase-SORase; AltName: Full=Protein EMBRYO DEFECTIVE 3004; Includes: RecName: Full=Dehydroquinate dehydrata		XP_008338645.1 PREDICTED: bifunctional 3-dehydroquinate dehydratase/shikimate dehydrogenase, chloroplastic-like isoform X2 [Malus domestica]
Chr1.g58554	2.50706	1.85301	2.02821	16.1551	2.73997	11.2436	15.0933	12.3861	2.5371	2.12943	10.0462	10.0055	2.26825	0.000195085	-0.0314058	0.990966	2.2417	5.65e-05	1037127	1041362	-	4236	Q8L899.1 RecName: Full=Systemin receptor SR160; AltName: Full=Brassinosteroid LRR receptor kinase; Flags: Precursor	PF08263:Leucine rich repeat N-terminal domain|PF00069:Protein kinase domain|PF13855:Leucine rich repeat	XP_008347839.1 PREDICTED: brassinosteroid LRR receptor kinase-like [Malus domestica]
Chr1.g58564	0.751649	1.45104	0.846904	1.92181	0.489079	1.10506	4.87495	3.10111	2.0968	1.01653	1.17198	3.35762	0.233587	0.797287	1.4847	0.0860555	1.72906	0.000491451	905152	917613	+	4422	B8BMI1.1 RecName: Full=DNA replication licensing factor MCM7; AltName: Full=Minichromosome maintenance protein 7	PF05192:MutS domain III|PF05190:MutS family domain IV|PF00488:MutS domain V|PF14551:MCM N-terminal domain|PF00493:MCM2/3/5 family	XP_008343305.1 PREDICTED: DNA replication licensing factor MCM7-like isoform X1 [Malus domestica]
Chr1.g58621	10.759	4.42227	11.332	0.788845	1.335	1.40766	0.324556	0.552058	1.08399	8.83778	1.17717	0.653536	-2.86744	0.000745701	-0.925948	0.733055	-3.78549	1.18e-05	152449	152908	+	324	-	-	--
Chr10.g13647	11.0224	5.19136	6.11929	1.68148	1.26474	0.142882	0.230606	0.261501	0.308083	7.44436	1.0297	0.26673	-2.80978	0.00128309	-2.00293	0.397814	-4.80318	1.12e-07	33698827	33699456	-	456	-	PF14223:gag-polypeptide of LTR copia-type|PF14244:gag-polypeptide of LTR copia-type	XP_009335316.1 PREDICTED: uncharacterized protein LOC103928034 [Pyrus x bretschneideri]
Chr10.g13650	96.2793	78.5981	83.4617	26.1833	56.957	27.0267	24.8338	25.2891	58.4768	86.113	36.7223	36.1999	-1.1826	0.017618	-0.0805666	0.96502	-1.24035	0.00467861	33675531	33679400	+	1391	Q9SJW0.1 RecName: Full=Myb family transcription factor PHL7; AltName: Full=Protein PHR1-LIKE 7	PF14379:MYB-CC type transfactor, LHEQLE motif|PF00249:Myb-like DNA-binding domain	XP_009374806.1 PREDICTED: myb family transcription factor PHL7 isoform X1 [Pyrus x bretschneideri]
Chr10.g13651	12.8574	23.2857	21.3788	37.824	42.9965	34.542	45.6486	43.063	67.157	19.174	38.4542	51.9562	1.04215	0.0250642	0.384164	0.609924	1.4463	0.0002838	33668420	33671281	+	1343	Q94A57.1 RecName: Full=Protein PHR1-LIKE 2; AltName: Full=Myb family transcription factor PHL2	PF14379:MYB-CC type transfactor, LHEQLE motif|PF00249:Myb-like DNA-binding domain	XP_009374803.1 PREDICTED: protein PHR1-LIKE 2-like isoform X2 [Pyrus x bretschneideri]
Chr10.g13656	262.815	159.349	168.442	54.8072	87.503	59.0496	39.1873	44.2342	66.0546	196.869	67.12	49.8254	-1.50792	0.000716677	-0.482714	0.560744	-1.97266	1.84e-07	33643060	33645921	-	1174	P92963.1 RecName: Full=Ras-related protein RABB1c; Short=AtRABB1c; AltName: Full=Ras-related protein Rab2A; Short=AtRab2A	PF00071:Ras family	XP_008384325.1 PREDICTED: ras-related protein RABB1c [Malus domestica]
Chr10.g13665	11.7715	19.2009	14.854	10.0367	5.95814	11.3351	6.19414	7.92241	5.32435	15.2755	9.10997	6.4803	-0.713116	0.172911	-0.528882	0.525197	-1.22943	0.00182342	33588625	33591290	+	2190	-	PF00498:FHA domain	XP_009374837.1 PREDICTED: uncharacterized protein LOC103963713 [Pyrus x bretschneideri]
Chr10.g13675	63.0321	61.033	65.1354	32.1703	46.7375	30.0103	24.6441	28.3603	37.0342	63.0668	36.306	30.0129	-0.753853	0.0949204	-0.325986	0.722023	-1.06237	0.00231306	33517498	33520436	+	1726	Q9FIK8.1 RecName: Full=Protein C2-DOMAIN ABA-RELATED 11; Contains: RecName: Full=Protein C2-DOMAIN ABA-RELATED 11, N-terminally processed	PF00168:C2 domain	XP_018507015.1 PREDICTED: protein C2-DOMAIN ABA-RELATED 11 isoform X1 [Pyrus x bretschneideri]
Chr10.g13677	3.48231	8.29546	7.381	38.7001	9.10418	35.7118	28.5476	30.6819	26.7937	6.38626	27.8387	28.6744	2.14943	0.000516402	0.00814159	0.996914	2.17112	1.79e-07	33500548	33502285	-	1164	Q8TBZ6.1 RecName: Full=tRNA methyltransferase 10 homolog A; AltName: Full=RNA (guanine-9-)-methyltransferase domain-containing protein 2	PF01746:tRNA (Guanine-1)-methyltransferase	XP_009374850.1 PREDICTED: tRNA (guanine(9)-N1)-methyltransferase [Pyrus x bretschneideri]
Chr10.g13682	9.14417	7.85346	8.2828	0.302827	4.03159	0.494062	1.89381	1.63891	3.26246	8.42681	1.60949	2.26506	-2.3381	0.00632231	0.426766	0.88434	-1.89272	8.95e-05	33477234	33479997	-	1055	Q94B74.1 RecName: Full=Nudix hydrolase 2; Short=AtNUDT2; AltName: Full=ADP-ribose pyrophosphatase; AltName: Full=NADH pyrophosphatase	PF00293:NUDIX domain	XP_009374854.1 PREDICTED: nudix hydrolase 2 isoform X2 [Pyrus x bretschneideri]
Chr10.g13686	88.2601	80.9542	92.2975	39.6802	70.2483	35.6523	24.7778	28.1397	48.0583	87.1706	48.5269	33.6586	-0.799811	0.105108	-0.583876	0.539788	-1.36362	0.000383418	33462659	33466390	-	1409	Q9SCY5.1 RecName: Full=SNF1-related protein kinase regulatory subunit beta-2; Short=AKIN subunit beta-2; Short=AKINB2; Short=AKINbeta2	PF04739:5'-AMP-activated protein kinase beta subunit, interaction domain|PF16561:Glycogen recognition site of AM	XP_009374858.1 PREDICTED: SNF1-related protein kinase regulatory subunit beta-2-like [Pyrus x bretschneideri]
Chr10.g13691	0.284449	0	0.257654	1.86832	1.85495	0.990652	9.96217	5.57869	7.31183	0.180701	1.57131	7.61756	3.21592	0.00995972	2.23421	0.000199335	5.4895	2.84e-11	33424749	33429697	+	855	Q9C5D3.1 RecName: Full=Heavy metal-associated isoprenylated plant protein 7; Short=AtHIP07; AltName: Full=Farnesylated protein 3; Short=AtFP3; Flags: Precursor	PF00403:Heavy-metal-associated domain	XP_009374860.1 PREDICTED: heavy metal-associated isoprenylated plant protein 3-like [Pyrus x bretschneideri]
Chr10.g13699	14.8268	34.2941	29.1321	2.1512	4.39495	2.13427	1.57878	0.922273	1.91746	26.0843	2.89347	1.47284	-3.13317	2.69e-09	-1.02924	0.304204	-4.14267	8.19e-19	33367537	33369202	-	1099	-	-	XP_018507017.1 PREDICTED: pheromone-processing carboxypeptidase KEX1-like isoform X2 [Pyrus x bretschneideri]
Chr10.g13702	9.12409	7.4143	9.30956	0.413302	1.58543	1.26432	2.78875	5.70769	7.17877	8.61599	1.08768	5.22507	-2.9505	4.19e-06	2.215	0.0113447	-0.717097	0.207253	33345908	33347239	-	773	-	-	XP_009374862.1 PREDICTED: chitin-binding lectin 1-like isoform X2 [Pyrus x bretschneideri]
Chr10.g13706	1.76165	1.13221	1.33459	4.64518	1.65201	4.55643	4.71562	5.11183	2.55328	1.40949	3.61787	4.12691	1.39624	0.0233964	0.157393	0.93009	1.56387	0.00130209	33332843	33335778	-	2531	Q9LKR4.2 RecName: Full=Putative protein FAR1-RELATED SEQUENCE 10	PF03101:FAR1 DNA-binding domain|PF10551:MULE transposase domain	XP_009374865.1 PREDICTED: putative protein FAR1-RELATED SEQUENCE 10 [Pyrus x bretschneideri]
Chr10.g13710	2.15607	2.48522	1.60143	3.84058	5.06165	3.63894	4.81034	5.32795	6.65065	2.08091	4.18039	5.59631	1.04544	0.0609159	0.371302	0.667275	1.43313	0.00141507	33315922	33320675	+	1880	Q9ATB4.1 RecName: Full=Transcriptional adapter ADA2b; Short=AtADA2b; AltName: Full=Protein PROPORZ 1	PF00249:Myb-like DNA-binding domain|PF00569:Zinc finger, ZZ type	XP_009374870.1 PREDICTED: transcriptional adapter ADA2b-like [Pyrus x bretschneideri]
Chr10.g13711	7.15481	4.99824	7.71272	3.40222	2.20845	1.90093	2.83792	2.00045	3.27903	6.62192	2.50387	2.7058	-1.36281	0.0138179	0.0637794	0.968523	-1.2814	0.0072174	33312725	33315175	-	1371	-	-	XP_009374871.1 PREDICTED: uncharacterized protein LOC103963746 isoform X1 [Pyrus x bretschneideri]
Chr10.g13723	38.0898	28.8785	27.952	11.2381	25.3584	9.00375	9.51162	11.9844	16.943	31.6401	15.2001	12.813	-1.00969	0.0837448	-0.303799	0.845753	-1.29658	0.00151567	33260593	33262463	+	796	Q8S5M8.1 RecName: Full=Putative yippee-like protein Os10g0369500	PF03226:Yippee zinc-binding/DNA-binding /Mis18, centromere assembly	XP_009374880.1 PREDICTED: putative yippee-like protein Os10g0369500 [Pyrus x bretschneideri]
Chr10.g13724	4.47067	4.94706	3.77956	8.45688	8.53421	7.80895	11.3662	10.9161	15.0299	4.3991	8.26668	12.4374	0.948109	0.0559315	0.541042	0.361725	1.50688	0.000177838	33256755	33259848	+	1360	Q9FGK5.1 RecName: Full=Ras-related protein RABA5a; Short=AtRABA5a	PF00071:Ras family	XP_008384161.1 PREDICTED: ras-related protein RABA5a isoform X1 [Malus domestica]
Chr10.g13731	9.62294	6.8095	8.90459	16.0423	28.2574	13.91	21.5521	21.5373	32.2721	8.44568	19.4032	25.1205	1.24664	0.0153153	0.31843	0.784662	1.58346	4.84e-05	33222061	33225719	+	1171	P54926.1 RecName: Full=Inositol monophosphatase 1; Short=IMP 1; Short=IMPase 1; Short=LeIMP1; AltName: Full=Inositol-1(or 4)-monophosphatase 1	PF00459:Inositol monophosphatase family	XP_009374884.1 PREDICTED: inositol-phosphate phosphatase-like [Pyrus x bretschneideri]
Chr10.g13748	0.334164	0.770358	0.181611	3.31861	1.84237	3.97479	56.2625	25.3628	60.051	0.428711	3.04526	47.2254	2.83679	0.000381035	3.90881	1.77e-13	6.75691	6.98e-35	33006082	33007651	+	1213	-	-	XP_008384146.1 PREDICTED: major latex allergen Hev b 5-like [Malus domestica]
Chr10.g13749	320.127	159.938	201.698	97.1931	159.57	110.318	65.68	76.3184	88.8299	227.254	122.36	76.9428	-0.848183	0.0933415	-0.719918	0.220083	-1.55281	4.76e-05	32997513	33000688	+	1232	Q7SXW4.1 RecName: Full=ER membrane protein complex subunit 3; AltName: Full=Protein pob; AltName: Full=Transmembrane protein 111	PF01956:Integral membrane protein DUF106	XP_008384139.1 PREDICTED: ER membrane protein complex subunit 3-like [Malus domestica]
Chr10.g13752	43.5459	23.4334	38.4208	7.3194	16.9624	11.2961	20.3476	16.3361	32.7293	35.1334	11.8593	23.1377	-1.52174	0.00438099	0.908962	0.275871	-0.592322	0.229491	32985024	32988160	-	646	-	-	--
Chr10.g13756	31.172	30.2237	23.9718	11.1303	25.3013	10.5928	6.9878	9.77036	18.671	28.4559	15.6748	11.8097	-0.813992	0.161073	-0.469177	0.74686	-1.26265	0.00752906	32969728	32971629	-	775	-	-	XP_009357554.1 PREDICTED: uncharacterized protein LOC103948266 [Pyrus x bretschneideri]
Chr10.g13759	11.6545	7.2199	6.09217	1.65912	5.47867	1.98063	1.56502	1.62366	2.35774	8.32219	3.03947	1.84881	-1.40432	0.0308516	-0.775438	0.535323	-2.16402	2.86e-06	32958318	32959896	-	1579	Q9SV07.1 RecName: Full=Acyl-CoA--sterol O-acyltransferase 1; AltName: Full=Sterol O-acyltransferase 1	PF13813:Membrane bound O-acyl transferase family	XP_009357550.1 PREDICTED: acyl-CoA--sterol O-acyltransferase 1 [Pyrus x bretschneideri]
Chr10.g13763	9.47811	8.93636	11.0208	23.577	29.3502	21.6641	29.1665	29.0201	40.2469	9.81176	24.8638	32.8112	1.38289	0.00132304	0.350238	0.654854	1.75111	1.15e-06	32945313	32946731	+	1206	O65373.1 RecName: Full=BAG family molecular chaperone regulator 5, mitochondrial; AltName: Full=Bcl-2-associated athanogene 5; Flags: Precursor	PF02179:BAG domain	XP_018503241.1 PREDICTED: BAG family molecular chaperone regulator 5, mitochondrial [Pyrus x bretschneideri]
Chr10.g13765	31.9798	28.0468	36.2389	68.7716	76.3033	68.9621	66.7185	77.8509	83.5845	32.0885	71.3457	76.0513	1.19284	0.00246674	0.0455278	0.962852	1.25416	0.000161516	32940445	32944313	+	1848	A5PKH3.1 RecName: Full=Fumarylacetoacetase; Short=FAA; AltName: Full=Beta-diketonase; AltName: Full=Fumarylacetoacetate hydrolase	PF09298:Fumarylacetoacetase N-terminal|PF01557:Fumarylacetoacetate (FAA) hydrolase family	XP_018503240.1 PREDICTED: fumarylacetoacetase [Pyrus x bretschneideri]
Chr10.g13770	155.318	110.605	123.179	31.751	62.0777	29.1083	19.0271	20.5642	31.6527	129.701	40.979	23.748	-1.61534	0.000654137	-0.842989	0.282867	-2.4402	8.07e-12	32920018	32922621	+	1296	Q9D099.1 RecName: Full=Alkaline ceramidase 3; Short=AlkCDase 3; Short=Alkaline CDase 3; AltName: Full=Alkaline phytoceramidase; Short=aPHC	PF05875:Ceramidase	XP_009357538.1 PREDICTED: alkaline ceramidase 3-like [Pyrus x bretschneideri]
Chr10.g13779	5.48793	4.80633	4.31305	2.60802	5.34666	2.5945	2.85267	1.57291	1.7482	4.86911	3.51639	2.05793	-0.424834	0.514678	-0.819295	0.391641	-1.22836	0.00927018	32885511	32888496	-	2009	Q0V7P8.1 RecName: Full=FBD-associated F-box protein At5g27750	PF08387:FBD	XP_009357534.1 PREDICTED: F-box/FBD/LRR-repeat protein At4g26340-like [Pyrus x bretschneideri]
Chr10.g13780	1.44249	1.24149	1.77699	2.77415	5.64407	2.73602	4.71519	4.41332	4.54954	1.48699	3.71808	4.55935	1.36785	0.0369708	0.245719	0.861463	1.62833	0.000992567	32881241	32884132	+	1405	P52423.2 RecName: Full=Phosphoribosylglycinamide formyltransferase, chloroplastic; AltName: Full=5'-phosphoribosylglycinamide transformylase; AltName: Full=GAR transformylase; Short=GART; Flags: Precursor	PF00551:Formyl transferase	XP_009357536.1 PREDICTED: phosphoribosylglycinamide formyltransferase, chloroplastic-like [Pyrus x bretschneideri]
Chr10.g13797	84.9188	50.7325	60.8105	34.0648	48.2103	28.4236	20.6041	21.9484	23.0484	65.4873	36.8996	21.867	-0.78301	0.112182	-0.804135	0.140492	-1.57292	8.45e-06	32818351	32821964	-	1600	Q56X52.2 RecName: Full=Ubiquinol oxidase 4, chloroplastic/chromoplastic; AltName: Full=Alternative oxidase 4; AltName: Full=Plastid terminal oxidase; AltName: Full=Protein IMMUTANS; Flags: Precursor	PF01786:Alternative oxidase	XP_009357515.1 PREDICTED: ubiquinol oxidase 4, chloroplastic/chromoplastic [Pyrus x bretschneideri]
Chr10.g13799	6.28435	9.03744	4.96049	1.48596	1.83618	1.65953	1.5721	1.05643	1.94471	6.76076	1.66056	1.52441	-1.99005	0.000810944	-0.174709	0.923969	-2.14621	9.81e-05	32808487	32811379	-	903	Q9ZVN4.1 RecName: Full=Probable tyrosine-protein phosphatase At1g05000	PF03162:Tyrosine phosphatase family	XP_009357522.1 PREDICTED: probable tyrosine-protein phosphatase At1g05000 [Pyrus x bretschneideri]
Chr10.g13800	1.67709	4.95674	3.50564	29.1621	1.85847	24.7388	19.0265	18.9379	3.50991	3.37982	18.5865	13.8248	2.48146	0.0015747	-0.449792	0.86931	2.03744	0.000724864	32803528	32806669	-	3142	K7TQE3.1 RecName: Full=HSP-interacting protein	PF00564:PB1 domain|PF13414:TPR repeat	XP_009357523.1 PREDICTED: uncharacterized protein LOC103948240 [Pyrus x bretschneideri]
Chr10.g13801	3.16764	1.21708	1.00955	2.54291	3.39064	5.56311	4.1469	12.0798	8.99637	1.79809	3.83222	8.40768	1.13875	0.124806	1.08979	0.225705	2.24101	0.000139293	32801526	32803538	+	1382	Q00985.1 RecName: Full=1-aminocyclopropane-1-carboxylate oxidase 1; Short=ACC oxidase 1; AltName: Full=Ethylene-forming enzyme; Short=EFE; AltName: Full=PAE12; AltName: Full=Protein AP4	PF03171:2OG-Fe(II) oxygenase superfamily|PF14226:non-haem dio	NP_001289250.1 1-aminocyclopropane-1-carboxylate oxidase 1 [Pyrus x bretschneideri]
Chr10.g13802	3.47849	10.3208	7.17686	1.82779	1.33182	1.51432	1.06535	1.27914	1.7163	6.99206	1.55798	1.3536	-2.13255	0.000206321	-0.255335	0.856733	-2.36802	5.74e-06	32788918	32790595	+	1678	-	PF13920:Zinc finger, C3HC4 type (RING finger)	XP_008358757.1 PREDICTED: death-associated inhibitor of apoptosis 1-like [Malus domestica]
Chr10.g13803	38.8277	19.2975	27.7628	14.109	18.3232	15.4735	12.278	13.1178	13.1671	28.6293	15.9686	12.8543	-0.799315	0.113188	-0.359504	0.602888	-1.14501	0.00466909	32782325	32785484	-	1259	Q9ZWQ8.1 RecName: Full=Plastid-lipid-associated protein, chloroplastic; AltName: Full=CitPAP; Flags: Precursor	PF04755:PAP_fibrillin	XP_009357505.1 PREDICTED: plastid-lipid-associated protein, chloroplastic-like [Pyrus x bretschneideri]
Chr10.g13814	70.0909	51.0111	77.8656	21.5132	36.9355	24.2019	26.5055	25.3108	46.4001	66.3226	27.5502	32.7388	-1.22352	0.00816663	0.194304	0.884558	-1.00875	0.0149571	32728257	32732121	-	1093	Q9SUG6.1 RecName: Full=Plant UBX domain-containing protein 3; Short=PUX3; AltName: Full=CDC48-interacting UBX-domain protein 3	PF08059:SEP domain|PF00789:UBX domain	XP_009357494.1 PREDICTED: plant UBX domain-containing protein 4-like [Pyrus x bretschneideri]
Chr10.g13817	5.05809	5.11149	4.76991	10.9225	19.5938	7.5735	14.0658	12.6888	22.3336	4.97983	12.6966	16.3627	1.39578	0.0116801	0.309678	0.825092	1.72481	3.21e-05	32690685	32692602	-	1170	F4JL28.1 RecName: Full=Chromatin remodeling protein EBS; AltName: Full=Protein EARLY BOLTING IN SHORT DAYS	PF00628:PHD-finger|PF01426:BAH domain	XP_009357490.1 PREDICTED: chromatin remodeling protein EBS-like [Pyrus x bretschneideri]
Chr10.g13822	14.8606	6.90287	10.0454	0.961506	1.87375	0.534783	0.57541	0.978751	2.59447	10.603	1.12335	1.38288	-3.19959	1.05e-06	0.23148	0.935929	-2.95065	2.25e-06	32667005	32669124	+	731	Q94AU9.1 RecName: Full=Chaperonin-like RBCX protein 1, chloroplastic; Short=AtRBCX1; Flags: Precursor	PF02341:RbcX protein	XP_009357485.1 PREDICTED: uncharacterized protein LOC103948211 [Pyrus x bretschneideri]
Chr10.g13826	13.4153	21.6446	13.3857	9.64435	4.893	11.3083	7.61312	5.68473	3.47355	16.1485	8.61522	5.59047	-0.874983	0.103672	-0.657953	0.503702	-1.52089	0.000385021	32642755	32647875	-	3094	Q5XEZ5.1 RecName: Full=Calcium permeable stress-gated cation channel 1; Short=AtCSC1	PF02714:Calcium-dependent channel, 7TM region, putative phosphate|PF14703:Cytosolic domain of 10TM putative phosphate transporter|PF13967:Late exocytosis, associa	XP_009357481.1 PREDICTED: calcium permeable stress-gated cation channel 1-like [Pyrus x bretschneideri]
Chr10.g13829	2.60526	2.18235	1.95591	11.932	5.34311	11.2615	18.0842	12.9809	10.3717	2.24784	9.5122	13.8123	2.11531	8.63e-06	0.501977	0.618217	2.63002	2.57e-12	32624112	32630502	-	3454	Q9XEA0.1 RecName: Full=Leucine--tRNA ligase, chloroplastic/mitochondrial; AltName: Full=Leucyl-tRNA synthetase; Short=LeuRS; AltName: Full=Protein EMBRYO DEFECTIVE 2369; Flags: Precursor	PF00133:tRNA synthetases class I (I, L, M and V)|PF08264:Ant	XP_009357478.1 PREDICTED: leucine--tRNA ligase, chloroplastic/mitochondrial-like [Pyrus x bretschneideri]
Chr10.g13836	31.5483	28.0122	31.9886	8.56694	9.73532	10.4701	5.67518	7.44557	3.77394	30.5164	9.59079	5.63156	-1.63073	2.63e-05	-0.807355	0.213355	-2.42831	5.27e-11	32578737	32581462	-	2066	Q9C519.1 RecName: Full=WRKY transcription factor 6; AltName: Full=WRKY DNA-binding protein 6; Short=AtWRKY6	PF03106:WRKY DNA -binding domain	XP_009357474.1 PREDICTED: probable WRKY transcription factor 31 [Pyrus x bretschneideri]
Chr10.g13837	74.3576	58.1966	71.7704	172.832	98.4801	178.814	119.943	109.803	131.602	68.1082	150.042	120.449	1.17384	0.00763016	-0.358041	0.673179	0.832223	0.0141621	32570666	32574835	-	1945	O04057.1 RecName: Full=Aspartic proteinase; Flags: Precursor	PF05184:Saposin-like type B, region 1|PF00026:Eukaryotic aspartyl protease|PF03489:Saposin-like type B, region 2	XP_009357472.1 PREDICTED: aspartic proteinase-like [Pyrus x bretschneideri]
Chr10.g13844	5.79834	7.32406	10.373	19.0804	21.4949	16.66	19.5552	23.5077	25.56	7.83179	19.0784	22.8743	1.32399	0.00343654	0.214237	0.801089	1.55468	4.07e-05	32545093	32548655	+	2237	P54260.1 RecName: Full=Aminomethyltransferase, mitochondrial; AltName: Full=Glycine cleavage system T protein; Short=GCVT; Flags: Precursor	PF08669:Glycine cleavage T-protein C-terminal barrel domain|PF01571:Aminomethyltransferase folate-binding d	XP_009357469.1 PREDICTED: aminomethyltransferase, mitochondrial [Pyrus x bretschneideri]
Chr10.g13846	0.125492	0.0964338	0.151561	1.74743	0.929956	2.52146	16.7393	6.95285	5.29177	0.124496	1.73295	9.6613	3.84268	1.03e-05	2.44319	0.000793047	6.30123	9.85e-20	32531278	32536247	+	1938	Q00624.1 RecName: Full=L-ascorbate oxidase homolog; Flags: Precursor	PF00394:Multicopper oxidase|PF07732:Multicopper oxidase|PF07731:Multicopper oxidase	XP_008384084.1 PREDICTED: L-ascorbate oxidase homolog [Malus domestica]
Chr10.g13849	38.0956	55.6494	71.4311	8.84831	8.59191	7.69133	3.31224	4.12822	3.62775	55.0587	8.37718	3.6894	-2.67849	7.82e-11	-1.22776	0.00286248	-3.89157	1.5e-26	32515169	32518547	+	1762	P92980.2 RecName: Full=5'-adenylylsulfate reductase 3, chloroplastic; AltName: Full=3'-phosphoadenosine-5'-phosphosulfate reductase homolog 26; Short=PAPS reductase homolog 26; Short=Prh-26; AltName: Full=Adenosine 5'-phosphosulfate 5'-adenylylsulfat		XP_009357465.1 PREDICTED: 5'-adenylylsulfate reductase 3, chloroplastic-like [Pyrus x bretschneideri]
Chr10.g13859	17.536	13.6963	32.289	0.906332	2.81203	2.0794	8.01723	5.91994	15.1944	21.1738	1.93259	9.71052	-3.42055	1.28e-06	2.27829	0.0132062	-1.11894	0.0727847	32456529	32456832	-	282	-	-	ONI09937.1 hypothetical protein PRUPE_4G019700 [Prunus persica]
Chr10.g13860	476.275	324.633	411.013	71.8835	170.814	77.4613	52.286	55.3162	151.412	403.973	106.72	86.3382	-1.8725	0.000137494	-0.368181	0.824129	-2.21635	1.47e-06	32454157	32455841	+	360	Q6Z1D5.1 RecName: Full=Autophagy-related protein 8C; AltName: Full=Autophagy-related ubiquitin-like modifier ATG8C; Flags: Precursor >A2YS06.2 RecName: Full=Autophagy-related protein 8C; AltName: Full=Autophagy-related ubiquitin-like modifier ATG8C;		XP_009357460.1 PREDICTED: autophagy-related protein 8C-like [Pyrus x bretschneideri]
Chr10.g13866	69.5484	21.5613	64.9886	8.47682	19.7228	7.03022	79.6732	49.2165	55.4985	52.0328	11.7433	61.4627	-2.09743	0.000458459	2.33501	0.000100318	0.251225	0.669689	32409181	32411692	-	1696	Q9SB81.2 RecName: Full=Peroxidase 42; Short=Atperox P42; AltName: Full=ATP1a/ATP1b; AltName: Full=PRXR1; Flags: Precursor	PF00141:Peroxidase	ARW74128.1 POD4 protein [Pyrus pyrifolia]
Chr10.g13870	8.06545	8.68757	7.30569	13.2574	17.8387	10.1388	17.4366	12.1171	21.3237	8.01957	13.745	16.9592	0.81922	0.111712	0.251181	0.831965	1.08935	0.00877531	32389528	32390703	+	1176	-	PF04520:Senescence regulator	XP_009357584.1 PREDICTED: uncharacterized protein LOC103948301 isoform X1 [Pyrus x bretschneideri]
Chr10.g13876	1.03627	0.980079	1.08306	2.95293	2.26833	1.60163	3.51555	2.40365	4.48947	1.03314	2.2743	3.46955	1.17838	0.143247	0.558805	0.617908	1.7569	0.00559769	32361750	32364993	-	1017	-	PF02991:Autophagy protein Atg8 ubiquitin like	XP_009357446.1 PREDICTED: protein argonaute 4B-like [Pyrus x bretschneideri]
Chr10.g13891	205.937	121.341	141.685	72.8489	101.27	83.6506	49.93	59.0763	91.0842	156.321	85.923	66.6968	-0.820632	0.0769329	-0.417034	0.623327	-1.21903	0.00248862	32292079	32294169	-	1092	Q9ZS88.1 RecName: Full=Derlin-2.2; AltName: Full=AtDerlin2-2	PF04511:Der1-like family	XP_009357427.1 PREDICTED: derlin-2.2 [Pyrus x bretschneideri]
Chr10.g13896	45.7439	38.4512	41.0719	15.2521	18.1244	14.264	12.0306	12.5897	16.767	41.7557	15.8802	13.7958	-1.35368	0.000785355	-0.252563	0.773991	-1.58906	4.26e-06	32271773	32274172	+	1416	Q93YW7.1 RecName: Full=Cardiolipin synthase (CMP-forming), mitochondrial; Short=CLS; AltName: Full=Phosphatidylglycerophosphate synthase 3; Short=PGP synthase 3; Flags: Precursor	PF01066:CDP-alcohol phosphatidyltransferase	XP_008384063.1 PREDICTED: cardiolipin synthase (CMP-forming), mitochondrial [Malus domestica]
Chr10.g13900	9.78701	11.6941	10.6586	10.3447	19.2677	9.09343	21.8311	23.6742	32.695	10.7132	12.9019	26.0668	0.312365	0.61925	0.960761	0.164862	1.29089	0.000495733	32255241	32258215	+	1433	Q6DHV7.2 RecName: Full=Adenosine deaminase-like protein	PF00962:Adenosine/AMP deaminase	XP_009357425.1 PREDICTED: adenosine deaminase-like protein [Pyrus x bretschneideri]
Chr10.g13905	15.1916	13.2658	17.7637	3.70098	10.0705	3.05238	6.80739	3.8597	7.35935	15.407	5.60796	6.00881	-1.41041	0.0199172	0.0424431	0.984142	-1.34855	0.00175801	32221631	32226742	-	1174	-	-	XP_018498647.1 PREDICTED: uncharacterized protein LOC103929442 [Pyrus x bretschneideri]
Chr10.g13907	6.80724	4.75544	5.82105	5.29031	9.52454	7.38391	2.16117	2.80081	2.22731	5.79458	7.39959	2.39643	0.396716	0.505789	-1.67302	0.00092822	-1.26354	0.00460158	32212640	32215531	+	1703	Q94B38.2 RecName: Full=Glucose-6-phosphate/phosphate translocator 2, chloroplastic; Flags: Precursor	PF03151:Triose-phosphate Transporter family	XP_009357419.1 PREDICTED: glucose-6-phosphate/phosphate translocator 2, chloroplastic-like [Pyrus x bretschneideri]
Chr10.g13912	2.6803	3.98426	3.88053	8.93511	2.59837	9.83496	12.4107	7.23869	7.00525	3.51503	7.12281	8.88489	1.04726	0.0914597	0.284638	0.869047	1.34661	0.00124261	32182430	32188665	+	3690	Q93V99.1 RecName: Full=Homeobox-leucine zipper protein PROTODERMAL FACTOR 2; AltName: Full=HD-ZIP protein PDF2; AltName: Full=Homeodomain transcription factor PDF2	-	XP_009357415.1 PREDICTED: homeobox-leucine zipper protein MERISTEM L1-like [Pyrus x bretschneideri]
Chr10.g13922	1238.63	795.884	1133.11	416.824	460.96	472.575	389.138	344.9	236.787	1055.87	450.12	323.608	-1.19003	0.0034107	-0.518108	0.423112	-1.69709	2.51e-06	32140301	32145619	+	2453	P0CG85.1 RecName: Full=Polyubiquitin; Contains: RecName: Full=Ubiquitin; Flags: Precursor >Q8H159.2 RecName: Full=Polyubiquitin 10; Contains: RecName: Full=Ubiquitin; Flags: Precursor	PF00240:Ubiquitin family	XP_015384760.1 LOW QUALITY PROTEIN: polyubiquitin-A-like [Citrus sinensis]
Chr10.g13923	1.96053	2.03386	2.3678	7.10819	5.81138	6.40777	9.3882	7.01721	6.4269	2.12073	6.44245	7.61077	1.64036	0.000239448	0.199329	0.840254	1.85349	2.72e-06	32134426	32139416	+	2481	Q8H1D9.1 RecName: Full=Tyrosyl-DNA phosphodiesterase 1; Short=AtTDP; Short=Tyr-DNA phosphodiesterase 1	PF06087:Tyrosyl-DNA phosphodiesterase	XP_009340936.1 PREDICTED: tyrosyl-DNA phosphodiesterase 1-like [Pyrus x bretschneideri]
Chr10.g13927	7.47026	7.0341	8.19612	3.52446	3.36826	2.24087	1.80833	1.62501	2.59821	7.56683	3.04453	2.01052	-1.2735	0.0112333	-0.651025	0.456678	-1.90699	1.11e-05	32093688	32095984	-	1541	Q195N6.1 RecName: Full=Pyruvate, phosphate dikinase regulatory protein, chloroplastic; AltName: Full=Bifunctional dikinase regulatory protein; Short=BFRP; AltName: Full=Pyruvate, Pi dikinase regulatory protein; Short=PPDK RP; Short=PPDK regulatory pr		XP_009340933.1 PREDICTED: probable pyruvate, phosphate dikinase regulatory protein, chloroplastic [Pyrus x bretschneideri]
Chr10.g13974	27.7138	27.0853	26.0422	8.98799	16.3478	10.4425	6.32013	7.42101	13.7731	26.9471	11.9261	9.17142	-1.13298	0.0163058	-0.435701	0.709033	-1.54814	0.000229779	31761608	31763897	+	1173	Q9FH37.1 RecName: Full=Transcription factor ILR3; AltName: Full=Basic helix-loop-helix protein 105; Short=AtbHLH105; Short=bHLH 105; AltName: Full=Protein IAA-LEUCINE RESISTANT 3; AltName: Full=Transcription factor EN 133; AltName: Full=bHLH transcri		XP_009366840.1 PREDICTED: transcription factor ILR3-like [Pyrus x bretschneideri]
Chr10.g13975	230.294	143.267	223.132	25.7381	63.5643	24.5664	40.7573	40.074	87.2689	198.898	37.9563	56.0334	-2.34062	3.87e-06	0.501242	0.712524	-1.81753	1.88e-05	31759388	31761099	+	854	Q8LDI5.2 RecName: Full=Thioredoxin-like protein CXXS1; Short=AtCXXS1; AltName: Full=Mono-cysteine thioredoxin 1	PF00085:Thioredoxin	XP_009366746.1 PREDICTED: thioredoxin-like protein CXXS1 [Pyrus x bretschneideri]
Chr10.g13981	538.877	407.673	461.313	99.1825	226.443	129.778	74.3371	113.501	222.261	469.288	151.801	136.7	-1.58186	0.000716321	-0.209989	0.904001	-1.76959	5.5e-05	31741368	31742221	-	737	Q9C681.1 RecName: Full=Probable histone H2A.1; AltName: Full=HTA10	PF00125:Core histone H2A/H2B/H3/H4|PF16211:C-terminus of histone H2A	XP_007213979.1 histone H2A.6 [Prunus persica]
Chr10.g13982	0.564541	1.12793	2.24999	0.0889922	0.502021	0.725954	2.563	4.89932	10.7614	1.31415	0.438989	6.07459	-1.54961	0.257973	3.73822	0.0001597	2.21034	0.00347821	31740127	31741326	+	718	-	PF06749:Protein of unknown function (DUF1218)	XP_021828313.1 uncharacterized protein LOC110768772 [Prunus avium]
Chr10.g13984	2.05587	3.15965	2.11386	0.788304	0.69175	0.759167	28.5414	11.9326	13.2879	2.44313	0.746407	17.9206	-1.67588	0.0145365	4.54318	2.06e-16	2.8812	6.46e-10	31729750	31733218	-	1459	D7U6G6.1 RecName: Full=Anthocyanidin reductase ((2S)-flavan-3-ol-forming); Short=VvANR	PF01370:NAD dependent epimerase/dehydratase family	AGL81352.1 anthocyanidin reductase [Pyrus communis]
Chr10.g14011	3.42429	2.93735	4.54439	10.231	4.46138	6.72025	149.057	92.5961	182.369	3.63534	7.13753	141.341	1.00969	0.101607	4.26262	7.52e-19	5.29343	1.89e-42	31521068	31524820	+	1018	Q9LSQ5.1 RecName: Full=NAD(P)H dehydrogenase (quinone) FQR1; AltName: Full=Flavodoxin-like quinone reductase 1	PF03358:NADPH-dependent FMN reductase	XP_008383962.1 PREDICTED: NAD(P)H dehydrogenase (quinone) FQR1-like [Malus domestica]
Chr10.g14038	140.454	87.6103	131.128	45.3867	69.2867	53.2611	22.0745	29.6219	37.4071	119.731	55.9782	29.7011	-1.05371	0.019619	-0.965463	0.0767869	-2.00212	6.36e-08	31351562	31354168	-	1260	Q9VWV8.1 RecName: Full=Nitric oxide synthase-interacting protein homolog	PF15906:Zinc-finger of nitric oxide synthase-interacting protein|PF04641:Rtf2 RING-finger	XP_008383972.1 PREDICTED: nitric oxide synthase-interacting protein-like [Malus domestica]
Chr10.g14039	35.3452	45.3618	56.9537	9.95976	15.3626	9.86147	9.81881	10.5057	10.6845	45.8869	11.7279	10.3364	-1.92658	1.2e-05	-0.230644	0.82333	-2.14191	1.03e-09	31345053	31347471	-	1328	-	PF04749:PLAC8 family	XP_008383976.1 PREDICTED: protein PLANT CADMIUM RESISTANCE 12-like [Malus domestica]
Chr10.g14049	16.0539	17.3099	9.05998	4.73675	7.47436	3.31007	1.25381	1.82359	3.67783	14.1413	5.17373	2.25174	-1.40681	0.00852929	-1.26163	0.145533	-2.6485	4.36e-08	31288639	31291818	-	1929	Q9M0Y3.1 RecName: Full=Equilibrative nucleotide transporter 3; Short=AtENT3; AltName: Full=Nucleoside transporter ENT3; AltName: Full=Protein FLUOROURIDINE RESISTANT 1	PF01733:Nucleoside transporter	XP_009348008.1 PREDICTED: equilibrative nucleotide transporter 3-like isoform X1 [Pyrus x bretschneideri]
Chr10.g14053	35.7029	45.3399	42.3954	27.3302	25.4418	27.9784	13.4445	14.9434	11.6082	41.146	26.9168	13.332	-0.574974	0.187255	-1.05546	0.00468998	-1.61731	1.03e-06	31271935	31275578	+	2366	Q55G83.1 RecName: Full=Probable serine/threonine-protein kinase abkC	PF03109:ABC1 family	XP_018501100.1 PREDICTED: probable serine/threonine-protein kinase abkC [Pyrus x bretschneideri]
Chr10.g14055	1.30839	0.68369	1.27996	1.2375	0.837717	1.00949	4.81995	2.38643	2.63014	1.09068	1.02824	3.27884	-0.0401874	0.971928	1.63266	0.0165364	1.60853	0.00741675	31246455	31249844	+	1549	Q9M0Y6.1 RecName: Full=Putative PAP-specific phosphatase, mitochondrial; AltName: Full=3'(2'),5'-bisphosphate nucleotidase; AltName: Full=3'(2'),5-bisphosphonucleoside 3'(2')-phosphohydrolase; AltName: Full=DPNPase; Flags: Precursor	PF00459:Inosit	XP_008358697.1 PREDICTED: putative PAP-specific phosphatase, mitochondrial [Malus domestica]
Chr10.g14056	12.303	9.623	15.7211	1.21213	4.29806	2.11884	10.8291	4.68576	14.277	12.549	2.54301	9.93062	-2.26544	0.00148175	1.91358	0.0496699	-0.327883	0.639226	31245554	31246071	-	369	-	PF12609:Wound-induced protein	XP_017184198.1 PREDICTED: uncharacterized protein LOC108171922 [Malus domestica]
Chr10.g14058	103.149	100.25	123.328	32.7169	62.0295	30.2883	20.343	25.7082	34.1411	108.909	41.6783	26.7308	-1.34033	0.00470095	-0.695421	0.407958	-2.01814	8.68e-09	31235377	31237648	-	1039	Q8VYN2.1 RecName: Full=Vesicle-associated protein 4-2; AltName: Full=Plant VAP homolog 4-2; Short=AtPVA42; AltName: Full=VAMP-associated protein 4-2	-	XP_008364131.1 PREDICTED: vesicle-associated protein 4-2-like [Malus domestica]
Chr10.g14071	1.65801	1.47526	1.02757	5.15848	2.92293	5.82111	5.37667	5.54078	3.98219	1.38695	4.63417	4.96655	1.77562	0.000695488	0.0625651	0.96502	1.85049	1.62e-05	31164188	31169996	-	2787	O65418.2 RecName: Full=Anaphase-promoting complex subunit 4; AltName: Full=Cyclosome subunit 4	PF12896:Anaphase-promoting complex, cyclosome, subunit 4|PF12894:Anaphase-promoting complex subunit 4 WD40 domain	XP_021815389.1 anaphase-promoting complex subunit 4 isoform X2 [Prunus avium]
Chr10.g14080	2.29915	2.40281	2.93643	11.2535	1.59474	9.66414	8.43994	8.31938	2.92845	2.54613	7.50411	6.56259	1.587	0.0202251	-0.220173	0.926806	1.37498	0.00489196	31113705	31118812	-	3526	Q9DCD2.1 RecName: Full=Pre-mRNA-splicing factor SYF1; AltName: Full=XPA-binding protein 2	-	XP_008383814.1 PREDICTED: pre-mRNA-splicing factor SYF1-like [Malus domestica]
Chr10.g14082	18.9321	17.4081	22.7183	3.31598	5.32403	5.20195	4.19786	2.14212	6.30924	19.6862	4.61399	4.2164	-2.05441	6.95e-05	-0.186099	0.922951	-2.21914	1.34e-05	31098752	31099622	+	501	Q9FL69.1 RecName: Full=Probable ADP-ribosylation factor GTPase-activating protein AGD5; Short=ARF GAP AGD5; AltName: Full=Protein ARF-GAP DOMAIN 5; Short=AtAGD5; AltName: Full=Protein ZIGA3	-	XP_008371291.1 PREDICTED: probable ADP-ribosylation factor GTPase-activating protein AGD5 isoform X1 [Malus domestica]
Chr10.g14083	9.63747	9.94707	10.4413	3.27674	3.78096	3.0375	2.08352	0.694898	2.29231	10.0086	3.36507	1.69024	-1.53377	0.00263022	-1.04581	0.306236	-2.55877	1.73e-06	31096678	31098531	+	858	Q9FL69.1 RecName: Full=Probable ADP-ribosylation factor GTPase-activating protein AGD5; Short=ARF GAP AGD5; AltName: Full=Protein ARF-GAP DOMAIN 5; Short=AtAGD5; AltName: Full=Protein ZIGA3	PF01412:Putative GTPase activating protein for Arf	XP_009377078.1 PREDICTED: probable ADP-ribosylation factor GTPase-activating protein AGD5 isoform X2 [Pyrus x bretschneideri]
Chr10.g14091	43.2864	23.8418	7.02586	0.197211	1.78001	0.603282	1.29823	0.368039	1.95119	24.718	0.860166	1.20582	-4.82123	2.55e-08	0.431095	0.91202	-4.36195	5.46e-09	31062062	31062674	+	324	-	-	--
Chr10.g14093	9.79816	11.0251	11.6223	40.8202	51.7597	57.4671	39.7929	44.0947	87.6267	10.8152	50.0157	57.1715	2.24744	4.47e-08	0.140812	0.922359	2.41092	1e-08	31043306	31044000	-	695	-	-	XP_008383802.1 PREDICTED: putative glycine-rich cell wall structural protein 1 [Malus domestica]
Chr10.g14103	5.29499	1.40307	1.48848	11.6568	38.643	14.0874	29.9601	27.7969	59.3267	2.72884	21.4624	39.0279	3.04332	3.05e-05	0.801321	0.506852	3.86959	1.16e-11	30974470	30974913	-	444	-	-	ONI10316.1 hypothetical protein PRUPE_4G040400 [Prunus persica]
Chr10.g14108	3.36034	1.82908	3.00152	4.0464	5.89339	5.7765	7.80953	9.43933	7.8452	2.73031	5.23876	8.36469	0.98493	0.0819699	0.630627	0.314066	1.62915	0.000155016	30938039	30941907	+	1737	Q8GY42.1 RecName: Full=NAC transcription factor 25; Short=AtNAC025	PF02365:No apical meristem (NAM) protein	NP_001280970.1 NAC transcription factor 25-like [Malus domestica]
Chr10.g14114	2.67257	15.5585	19.8801	274.959	37.0534	207.472	490.353	298.32	154.59	12.7037	173.161	314.421	3.79301	0.00185483	0.832349	0.591519	4.63697	1.36e-15	30882220	30884221	+	2002	P43309.1 RecName: Full=Polyphenol oxidase, chloroplastic; Short=PPO; AltName: Full=Catechol oxidase; Flags: Precursor	PF12143:Protein of unknown function (DUF_B2219)|PF12142:Polyphenol oxidase middle domain|PF00264:Common central domain of tyrosin	AEG78292.1 polyphenol oxidase [Pyrus x bretschneideri]
Chr10.g14115	248.742	177.357	130.411	34.5669	71.8933	30.441	30.0241	36.0014	48.5559	185.503	45.6337	38.1938	-1.97587	0.000111185	-0.31228	0.817932	-2.2718	6.14e-09	30863005	30866363	-	366	-	-	--
Chr10.g14116	13.2569	16.3613	28.6012	3.86291	5.1442	5.23043	1.40695	1.94998	2.541	19.4065	4.74585	1.96598	-1.99323	2.73e-05	-1.32451	0.0150264	-3.29892	2.02e-14	30851987	30854004	-	2018	P43309.1 RecName: Full=Polyphenol oxidase, chloroplastic; Short=PPO; AltName: Full=Catechol oxidase; Flags: Precursor	PF12143:Protein of unknown function (DUF_B2219)|PF00264:Common central domain of tyrosinase|PF12142:Polyphenol oxidase middle dom	ADF59059.2 polyphenol oxidase V [Pyrus x bretschneideri]
Chr10.g14138	284.354	152.076	212.77	74.8691	115.112	69.9143	53.077	62.6769	59.913	216.4	86.6317	58.5556	-1.27569	0.00645488	-0.614237	0.332556	-1.87647	1.51e-07	30703637	30705851	-	1054	Q7XKE9.1 RecName: Full=Clathrin light chain 1	PF01086:Clathrin light chain	XP_008383776.1 PREDICTED: clathrin light chain 1-like [Malus domestica]
Chr10.g14139	16.2608	18.6527	19.8521	3.59108	7.47447	4.54566	3.26066	3.52418	3.26711	18.2552	5.20373	3.35065	-1.76925	0.000334341	-0.682569	0.448886	-2.43725	1.58e-10	30700343	30702928	+	1032	C0LGH3.2 RecName: Full=Probable LRR receptor-like serine/threonine-protein kinase At1g56140; Flags: Precursor	PF00069:Protein kinase domain	XP_008383775.1 PREDICTED: putative serine/threonine-protein kinase [Malus domestica]
Chr10.g14140	1.90689	3.38454	2.26225	10.9065	2.73114	11.4332	11.7765	9.5068	3.67006	2.51789	8.35697	8.31777	1.75751	0.00351257	-0.0356076	0.987991	1.73083	0.000399755	30686332	30695887	-	4804	F4JGZ1.1 RecName: Full=Mediator of RNA polymerase II transcription subunit 16; AltName: Full=Protein SENSITIVE TO FREEZING 6	-	XP_008383773.1 PREDICTED: LOW QUALITY PROTEIN: mediator of RNA polymerase II transcription subunit 16 [Malus domestica]
Chr10.g14141	245.258	126.994	138.533	13.5111	33.1075	14.9252	13.3182	17.4008	49.9746	170.262	20.5146	26.8979	-3.00441	1.91e-09	0.327228	0.863887	-2.65239	1.71e-07	30679872	30681440	+	908	P24805.1 RecName: Full=Stem-specific protein TSJT1	PF12481:Aluminium induced protein	XP_008383771.1 PREDICTED: stem-specific protein TSJT1-like [Malus domestica]
Chr10.g14151	1.60501	1.76859	1.53611	10.3113	1.31954	9.75977	8.34729	6.74843	3.93591	1.63657	7.13019	6.34388	2.15022	0.0019924	-0.197576	0.933046	1.9638	8e-06	30586357	30589284	+	2677	-	-	XP_008383767.1 PREDICTED: uncharacterized protein LOC103446431 [Malus domestica]
Chr10.g14152	5.17217	6.6962	7.33297	17.5915	12.0984	16.0853	11.3032	9.50979	14.9546	6.40045	15.2584	11.9225	1.28789	0.0048675	-0.402109	0.6134	0.90521	0.0340024	30579000	30582734	-	1442	-	PF13920:Zinc finger, C3HC4 type (RING finger)	XP_008383765.1 PREDICTED: uncharacterized protein LOC103446429 [Malus domestica]
Chr10.g14164	7.95275	14.9421	28.5504	1.70653	3.36939	6.35816	1.10719	0.826811	0.469007	17.1484	3.81136	0.801004	-2.13474	0.000797828	-2.2825	0.00404048	-4.40059	3.03e-17	30524900	30526846	-	1947	-	PF11443:Domain of unknown function (DUF2828)	XP_008383752.1 PREDICTED: uncharacterized protein LOC103446423 [Malus domestica]
Chr10.g14169	11.7325	23.6156	24.2029	97.6046	30.0208	91.4352	81.2482	85.3973	45.976	19.8503	73.0202	70.8738	1.90716	0.000658046	-0.0750331	0.96738	1.84304	1.51e-05	30504616	30506579	-	1071	Q9ZPH2.1 RecName: Full=Monothiol glutaredoxin-S17; Short=AtGrxS17	PF00085:Thioredoxin|PF00462:Glutaredoxin	XP_009352928.1 PREDICTED: monothiol glutaredoxin-S17-like [Pyrus x bretschneideri]
Chr10.g14170	49.3555	76.3687	80.1071	157.893	75.2677	186.309	137.167	216.808	154.999	68.6104	139.823	169.658	1.05774	0.0458639	0.242326	0.859952	1.31318	0.000726516	30504227	30504589	-	363	Q0IWL9.2 RecName: Full=Monothiol glutaredoxin-S11	PF00462:Glutaredoxin	XP_009352928.1 PREDICTED: monothiol glutaredoxin-S17-like [Pyrus x bretschneideri]
Chr10.g14186	32.1033	35.2841	40.9008	28.5319	36.0875	22.203	14.2103	14.9231	16.921	36.0961	28.9408	15.3515	-0.277173	0.618767	-0.963891	0.057032	-1.22521	0.000667067	30377089	30379120	+	851	Q8L9A0.1 RecName: Full=50S ribosomal protein L21, mitochondrial; AltName: Full=Protein NUCLEAR FUSION DEFECTIVE 1; Flags: Precursor	PF00829:Ribosomal prokaryotic L21 protein	XP_009352917.1 PREDICTED: 50S ribosomal protein L21, mitochondrial-like [Pyrus x bretschneideri]
Chr10.g14193	108.091	65.0155	90.041	22.4398	29.6085	27.6648	17.3174	18.4545	33.8671	87.7158	26.571	23.213	-1.68146	9.96e-05	-0.248248	0.837037	-1.90961	4.74e-06	30351925	30352508	+	504	-	-	XP_009352916.1 PREDICTED: uncharacterized protein LOC103944209 [Pyrus x bretschneideri]
Chr10.g14197	7.55964	19.6405	25.238	3.9155	6.5944	3.1825	5.08971	7.51897	8.79595	17.4794	4.56413	7.13488	-1.89688	0.00150241	0.592501	0.550651	-1.28675	0.0138976	30321180	30323991	-	1126	-	PF04720:PDDEXK-like family of unknown function	XP_009352911.1 PREDICTED: uncharacterized protein LOC103944203 [Pyrus x bretschneideri]
Chr10.g14198	8.61327	20.0153	18.8182	9.31427	6.46453	10.4391	3.95509	4.94107	3.46289	15.8156	8.7393	4.11968	-0.822958	0.134995	-1.12363	0.0266064	-1.93307	7.13e-06	30313481	30316721	-	2353	Q2MHE4.1 RecName: Full=Serine/threonine-protein kinase HT1; AltName: Full=High leaf temperature protein 1	PF07714:Protein tyrosine kinase	XP_009352910.1 PREDICTED: serine/threonine-protein kinase HT1-like [Pyrus x bretschneideri]
Chr10.g14201	1.07708	1.48981	0.260165	14.0923	9.51412	17.1975	49.5976	41.1388	29.6775	0.942352	13.6013	40.138	3.87517	9.83e-11	1.52317	0.00228465	5.40808	6.75e-28	30292290	30293535	+	1129	P93013.1 RecName: Full=Non-classical arabinogalactan protein 30; Short=AtAGP30; Flags: Precursor	PF01190:Pollen proteins Ole e I like	XP_009352905.1 PREDICTED: non-classical arabinogalactan protein 30 [Pyrus x bretschneideri]
Chr10.g14205	17.9668	22.1483	12.9353	11.942	4.33625	13.1802	10.3537	7.91975	3.79759	17.6835	9.81947	7.35702	-0.818056	0.166152	-0.447701	0.762673	-1.25572	0.00671699	30263051	30266709	-	2793	Q9FZ99.1 RecName: Full=Protein SMG7L; AltName: Full=Protetin SMG7-like	PF10373:Est1 DNA/RNA binding domain|PF10374:Telomerase activating protein Est1	XP_009352895.1 PREDICTED: protein SMG7L [Pyrus x bretschneideri]
Chr10.g14206	44.4508	28.2783	42.6563	3.15892	13.608	5.19771	4.7852	5.02435	11.2862	38.4618	7.32156	7.03192	-2.34409	6.87e-05	-0.122134	0.9564	-2.44552	4.74e-08	30260006	30262099	-	890	-	-	XP_009352893.1 PREDICTED: uncharacterized protein LOC103944193 [Pyrus x bretschneideri]
Chr10.g14207	0.527885	0.86925	1.02463	5.46834	4.29188	4.8487	18.3901	17.027	18.4265	0.807254	4.86964	17.9479	2.62179	2.71e-05	1.83735	4.38e-07	4.47311	8.86e-23	30256221	30258724	+	1075	P93014.1 RecName: Full=30S ribosomal protein S5, chloroplastic; Flags: Precursor	PF03719:Ribosomal protein S5, C-terminal domain|PF00333:Ribosomal protein S5, N-terminal domain	XP_009352891.1 PREDICTED: 30S ribosomal protein S5, chloroplastic-like [Pyrus x bretschneideri]
Chr10.g14216	2.24799	2.96906	3.5634	10.0219	18.2412	6.37994	9.65907	12.2448	20.9998	2.92682	11.5477	14.3012	2.02412	0.000427989	0.250612	0.880867	2.2948	7.62e-07	30202462	30204829	+	1154	Q84UC7.1 RecName: Full=Mitochondrial arginine transporter BAC1; AltName: Full=Mitochondrial basic amino acid carrier 1; Short=AtMBAC1	PF00153:Mitochondrial carrier protein	XP_009352878.1 PREDICTED: mitochondrial arginine transporter BAC1-like isoform X1 [Pyrus x bretschneideri]
Chr10.g14218	11.4222	15.6191	10.8237	19.1366	11.3813	20.4784	40.9722	33.2144	25.6051	12.6217	16.9988	33.2639	0.462602	0.383894	0.930801	0.116389	1.4063	0.00013811	30193459	30199027	+	2768	Q8VZD4.2 RecName: Full=Glyoxysomal processing protease, glyoxysomal; Short=AtDEG15; AltName: Full=DEG-protease	PF13365:Trypsin-like peptidase domain	XP_009352881.1 PREDICTED: glyoxysomal processing protease, glyoxysomal [Pyrus x bretschneideri]
Chr10.g14225	1.20561	0.954517	1.29059	8.06264	4.77569	6.07795	6.82402	6.66351	4.46338	1.15024	6.30543	5.98364	2.49386	2.9e-07	-0.113245	0.931061	2.39232	4.4e-08	30149818	30155219	-	2219	-	PF12819:Carbohydrate-binding protein of the ER|PF13855:Leucine rich repeat	XP_009352876.1 PREDICTED: putative leucine-rich repeat receptor-like serine/threonine-protein kinase At2g14440 [Pyrus x bretschneideri]
Chr10.g14227	27.2427	22.9173	20.6543	7.18894	16.9687	6.99289	4.5534	7.59069	13.1023	23.6048	10.3835	8.41546	-1.13756	0.0383653	-0.363434	0.822789	-1.48115	0.00125594	30133331	30137285	+	1351	Q9FN32.1 RecName: Full=Protein yippee-like At5g53940	PF03226:Yippee zinc-binding/DNA-binding /Mis18, centromere assembly	XP_009352872.1 PREDICTED: protein yippee-like At5g53940 [Pyrus x bretschneideri]
Chr10.g14228	127.972	89.4244	106.505	45.8887	61.5204	44.1608	24.558	17.85	22.6331	107.967	50.5233	21.6804	-1.0528	0.0145617	-1.26886	0.00283604	-2.30593	9.48e-12	30124792	30127027	+	1139	Q9LW49.1 RecName: Full=Ethylene-responsive transcription factor 4; AltName: Full=Ethylene-responsive element-binding factor 3; Short=EREBP-3; AltName: Full=Ethylene-responsive element-binding factor 4 homolog; AltName: Full=NsERF3	PF00847:AP2 doma	XP_009352873.1 PREDICTED: ethylene-responsive transcription factor 4 isoform X1 [Pyrus x bretschneideri]
Chr10.g14229	17.0502	21.5915	21.72	10.9472	10.1931	12.0352	6.77158	8.52417	7.44204	20.1205	11.0585	7.57926	-0.826646	0.0547204	-0.588347	0.244003	-1.40052	5.26e-05	30114640	30118592	-	2539	Q9SGN6.1 RecName: Full=MACPF domain-containing protein NSL1; AltName: Full=Protein NECROTIC SPOTTED LESIONS 1; Short=Protein NSL1	PF01823:MAC/Perforin domain	XP_009352871.1 PREDICTED: MACPF domain-containing protein NSL1 [Pyrus x bretschneideri]
Chr10.g14230	22.7053	14.7029	13.8704	2.86432	3.64594	2.84582	2.03463	2.21585	3.87547	17.0929	3.1187	2.70865	-2.41243	1.7e-08	-0.257602	0.832286	-2.65111	1.06e-10	30110452	30114584	+	2610	Q7Y211.2 RecName: Full=Pentatricopeptide repeat-containing protein At3g57430, chloroplastic; AltName: Full=Protein ORGANELLE TRANSCRIPT PROCESSING 84; Flags: Precursor	PF14432:DYW family of nucleic acid deaminases|PF13041:PPR repeat family	XP_009352868.1 PREDICTED: pentatricopeptide repeat-containing protein At5g04780-like [Pyrus x bretschneideri]
Chr10.g14231	239.655	149.616	173.145	36.2669	64.394	36.3303	42.6844	42.6331	47.5299	187.472	45.6637	44.2825	-1.99178	7.61e-06	-0.0953703	0.94114	-2.07232	7.28e-10	30106253	30109256	+	1302	Q688X9.1 RecName: Full=Protein DEHYDRATION-INDUCED 19; AltName: Full=OsDi19	PF05605:Drought induced 19 protein (Di19), zinc-binding|PF14571:Stress-induced protein Di19, C-terminal	XP_009352867.1 PREDICTED: protein DEHYDRATION-INDUCED 19 homolog 4-like [Pyrus x bretschneideri]
Chr10.g14235	68.4244	42.7828	60.5353	12.0591	28.1558	20.4088	10.5432	13.753	20.8059	57.2475	20.2079	15.034	-1.45756	0.00364498	-0.48193	0.672828	-1.92113	2.2e-06	30088360	30089122	+	763	-	-	XP_009352858.1 PREDICTED: uncharacterized protein LOC103944167 [Pyrus x bretschneideri]
Chr10.g14241	1.17936	0.551643	1.53273	1.3337	1.41353	2.10175	5.48728	7.35379	7.50857	1.08791	1.61633	6.78321	0.615801	0.476181	2.02332	1.99e-05	2.65904	1.28e-07	30056273	30060098	+	1581	P21727.1 RecName: Full=Triose phosphate/phosphate translocator, chloroplastic; Short=cTPT; AltName: Full=E30; AltName: Full=p36; Flags: Precursor	PF03151:Triose-phosphate Transporter family	XP_009352852.1 PREDICTED: triose phosphate/phosphate translocator, chloroplastic isoform X1 [Pyrus x bretschneideri]
Chr10.g14250	0.780439	1.9491	1.59057	13.6353	7.83652	11.0289	18.918	14.0386	11.6367	1.44004	10.8336	14.8644	2.93814	3.14e-09	0.417857	0.638425	3.36903	5.04e-15	29980909	29985513	+	2493	O23661.2 RecName: Full=Auxin response factor 3; AltName: Full=Protein ETTIN	PF06507:Auxin response factor|PF02362:B3 DNA binding domain	XP_009352840.1 PREDICTED: auxin response factor 3-like isoform X1 [Pyrus x bretschneideri]
Chr10.g14254	36.5987	23.1847	48.7167	62.5523	157.479	68.1064	139.273	235.209	419.98	36.1667	96.0458	264.82	1.45797	0.00917171	1.40322	0.0938754	2.88298	2.87e-10	29956551	29957458	+	618	P59226.2 RecName: Full=Histone H3.2; AltName: Full=Histone H3.1 >P69246.2 RecName: Full=Histone H3.2 >P69248.2 RecName: Full=Histone H3.2 >Q71T45.3 RecName: Full=Histone H3.2 >Q6LBE3.3 RecName: Full=Histone H3.2 >Q6LCK1.3 RecName: Full=Histone H3.2 >		KQL07871.1 hypothetical protein SETIT_004808mg [Setaria italica]
Chr10.g14256	30.6754	54.1377	63.9177	22.5042	28.4247	21.454	24.6168	16.8995	22.0454	49.577	24.1277	21.1872	-0.999286	0.0391826	-0.235348	0.796859	-1.21711	0.00275933	29947001	29950046	-	2138	Q9SGQ0.1 RecName: Full=Transcription factor VOZ1; AltName: Full=Protein VASCULAR PLANT ONE-ZINC FINGER 1; Short=AtVOZ1	-	XP_009352831.1 PREDICTED: transcription factor VOZ1-like isoform X1 [Pyrus x bretschneideri]
Chr10.g14260	61.7293	39.3513	55.4941	19.3274	33.4999	25.925	13.7466	14.9625	28.687	52.1916	26.2508	19.132	-0.94792	0.0484816	-0.511628	0.608343	-1.4387	0.000747905	29909225	29912315	-	1048	-	PF10252:Casein kinase substrate phosphoprotein PP28	XP_009352830.1 PREDICTED: uncharacterized protein LOC103944143 [Pyrus x bretschneideri]
Chr10.g14261	26.2745	19.9876	19.9126	4.1106	4.10938	3.28955	3.85345	2.86459	4.91929	22.0582	3.83651	3.87911	-2.48307	4.53e-09	-0.0345085	0.981166	-2.49978	1.65e-10	29906727	29909140	+	1228	Q9FJH0.1 RecName: Full=Ras-related protein RABA1f; Short=AtRABA1f	PF00071:Ras family	XP_009352829.1 PREDICTED: ras-related protein RABA1f [Pyrus x bretschneideri]
Chr10.g14264	124.6	75.8328	74.5175	4.50691	18.2071	5.55925	1.37576	3.79846	5.51395	91.65	9.42442	3.56272	-3.23049	1.77e-08	-1.46917	0.211065	-4.68561	1.75e-23	29875171	29877984	-	879	O04681.1 RecName: Full=Pathogenesis-related genes transcriptional activator PTI5; AltName: Full=PTO-interacting protein 5	PF00847:AP2 domain	XP_009352827.1 PREDICTED: pathogenesis-related genes transcriptional activator PTI5-like [Pyrus x bretschneideri]
Chr10.g14269	3.62822	4.79202	2.97834	7.95354	20.6692	5.74088	11.8393	13.759	25.2481	3.79953	11.4545	16.9488	1.6374	0.0158936	0.504485	0.744451	2.16102	1.07e-05	29857854	29859462	+	715	Q54EY1.1 RecName: Full=D-tyrosyl-tRNA(Tyr) deacylase	PF02580:D-Tyr-tRNA(Tyr) deacylase	XP_009352823.1 PREDICTED: D-tyrosyl-tRNA(Tyr) deacylase [Pyrus x bretschneideri]
Chr10.g14272	68.6222	99.9569	121.245	50.4988	92.6321	50.2086	31.4401	34.7975	61.8926	96.6081	64.4465	42.7101	-0.540091	0.329263	-0.649731	0.470477	-1.16827	0.00574332	29841430	29844339	-	1674	Q93Z92.1 RecName: Full=E3 ubiquitin-protein ligase At4g11680; AltName: Full=RING finger protein At4g11680	PF13639:Ring finger domain	XP_009352819.1 PREDICTED: E3 ubiquitin-protein ligase At1g12760-like [Pyrus x bretschneideri]
Chr10.g14285	1.33905	2.40096	2.47636	39.1382	42.7679	48.9219	49.5747	66.7622	59.6557	2.07212	43.6093	58.6642	4.4269	2.7e-26	0.383558	0.553012	4.82486	5.19e-38	29770966	29772925	+	1453	P93162.1 RecName: Full=Magnesium-chelatase subunit ChlI, chloroplastic; Short=Mg-chelatase subunit I-1; AltName: Full=Mg-protoporphyrin IX chelatase subunit ChlI; Flags: Precursor	PF01078:Magnesium chelatase, subunit ChlI	XP_009352812.1 PREDICTED: magnesium-chelatase subunit ChlI, chloroplastic-like [Pyrus x bretschneideri]
Chr10.g14289	16.6791	25.2464	28.7402	67.9625	38.0802	77.5618	144.225	121.783	93.702	23.5552	61.2015	119.904	1.40948	0.00292849	0.933124	0.133645	2.35613	6.56e-11	29737714	29741339	-	2090	P51850.1 RecName: Full=Pyruvate decarboxylase 1; Short=PDC [Pisum sativum]	PF02775:Thiamine pyrophosphate enzyme, C-terminal TPP binding domain|PF02776:Thiamine pyrophosphate enzyme, N-terminal TPP binding domain|PF00205:Thiamine pyrophosphate enz	XP_009352809.1 PREDICTED: pyruvate decarboxylase 1 [Pyrus x bretschneideri]
Chr10.g14316	23.1719	24.9903	23.1061	11.0529	18.171	5.7426	5.02394	4.86211	7.17472	23.7561	11.6555	5.68693	-0.981664	0.0863065	-1.09093	0.189819	-2.05605	2.52e-08	29590404	29593391	+	1214	-	-	XP_009352785.1 PREDICTED: uncharacterized protein LOC103944105 [Pyrus x bretschneideri]
Chr10.g14317	16.3216	10.1906	13.0992	3.49988	4.42893	3.61701	2.29616	2.16247	3.11959	13.2038	3.84861	2.52607	-1.73675	0.000188266	-0.658858	0.375701	-2.37878	1.02e-08	29580292	29583801	-	1351	Q9S7Y1.1 RecName: Full=Transcription factor bHLH30; AltName: Full=Basic helix-loop-helix protein 30; Short=AtbHLH30; Short=bHLH 30; AltName: Full=Transcription factor EN 53; AltName: Full=bHLH transcription factor bHLH030	-	XP_009352784.1 PREDICTED: transcription factor bHLH30-like [Pyrus x bretschneideri]
Chr10.g14320	97.4813	56.0752	81.6687	52.2709	40.6802	50.6261	40.2428	42.6165	26.7615	78.4084	47.8591	36.5402	-0.674088	0.151156	-0.428272	0.563661	-1.09217	0.00543027	29562215	29565394	-	1462	Q9LKA4.1 RecName: Full=UBP1-associated protein 2C	PF00076:RNA recognition motif. (a.k.a. RRM, RBD, or RNP domain)	XP_009352781.1 PREDICTED: UBP1-associated protein 2C-like [Pyrus x bretschneideri]
Chr10.g14326	3.71203	13.6002	15.4909	50.2081	38.2556	52.3686	44.0659	49.0921	63.9825	10.9344	46.9441	52.3801	2.13408	0.000126654	0.113065	0.917283	2.267	4.3e-06	29544696	29547575	-	1223	P42654.1 RecName: Full=14-3-3-like protein B; AltName: Full=VFA-1433B	PF00244:14-3-3 protein	XP_009352777.1 PREDICTED: 14-3-3-like protein D isoform X1 [Pyrus x bretschneideri]
Chr10.g14328	45.4094	50.6406	60.3325	31.1128	45.5329	31.2711	13.1674	16.248	13.469	52.1275	35.9723	14.2948	-0.493141	0.312095	-1.37848	0.00115608	-1.85805	2.17e-08	29536510	29541363	-	1721	P32746.2 RecName: Full=Dihydroorotate dehydrogenase (quinone), mitochondrial; Short=DHOdehase; AltName: Full=Dihydroorotate oxidase; Flags: Precursor	PF01180:Dihydroorotate dehydrogenase	XP_018502219.1 PREDICTED: dihydroorotate dehydrogenase (quinone), mitochondrial-like [Pyrus x bretschneideri]
Chr10.g14333	27.0778	32.5466	48.6546	15.6481	21.3819	19.6793	11.4813	16.3049	15.4821	36.093	18.9031	14.4228	-0.893478	0.06264	-0.437428	0.541881	-1.31532	0.000812048	29494751	29498090	+	1470	Q9LJG8.1 RecName: Full=Trihelix transcription factor ASIL2; AltName: Full=6B-interacting protein 1-like 2; AltName: Full=Trihelix DNA-binding protein ASIL2	PF13837:Myb/SANT-like DNA-binding domain	XP_018502217.1 PREDICTED: trihelix transcription factor ASIL2-like [Pyrus x bretschneideri]
Chr10.g14346	37.3394	39.3237	61.3257	15.4312	15.5335	18.6559	9.88454	8.14794	7.87248	45.9962	16.5402	8.63499	-1.43805	0.000888457	-0.979775	0.0224441	-2.40306	4.35e-11	29403304	29404794	+	1383	Q9SN43.1 RecName: Full=CBL-interacting serine/threonine-protein kinase 12; AltName: Full=SNF1-related kinase 3.9; AltName: Full=SOS2-like protein kinase PKS8	PF00069:Protein kinase domain|PF03822:NAF domain	XP_009352754.1 PREDICTED: CBL-interacting serine/threonine-protein kinase 12-like [Pyrus x bretschneideri]
Chr10.g14353	97.8077	87.1765	76.1679	34.1752	41.5601	37.6759	32.8008	30.5822	31.5646	87.0507	37.8037	31.6492	-1.16278	0.00332494	-0.302357	0.637644	-1.45044	5.21e-06	29343245	29347241	-	2281	Q39011.2 RecName: Full=Shaggy-related protein kinase eta; AltName: Full=ASK-eta; AltName: Full=Protein BRASSINOSTEROID INSENSITIVE 2; AltName: Full=Protein ULTRACURVATA 1	PF00069:Protein kinase domain	XP_009352741.1 PREDICTED: shaggy-related protein kinase eta-like [Pyrus x bretschneideri]
Chr10.g14362	7.01888	5.48351	5.61598	1.10643	1.24832	0.940179	0.151741	0.68828	0.709524	6.03946	1.09831	0.516515	-2.41979	0.000233486	-1.15673	0.517054	-3.57068	4.07e-07	29303856	29304806	+	693	-	PF07939:Protein of unknown function (DUF1685)	XP_009352733.1 PREDICTED: uncharacterized protein LOC103944066 [Pyrus x bretschneideri]
Chr10.g14364	30.0941	20.852	18.5302	6.19642	14.8089	4.68786	8.60768	9.13918	12.818	23.1588	8.56441	10.1883	-1.38653	0.0196485	0.193884	0.913147	-1.17607	0.00483322	29279979	29282990	-	959	Q38874.2 RecName: Full=Homeobox protein SHOOT MERISTEMLESS	PF03789:ELK domain	XP_008379653.1 PREDICTED: homeobox protein knotted-1-like LET6 [Malus domestica]
Chr10.g14368	54.7891	55.819	72.0842	20.0287	44.4226	23.3121	10.8533	18.0508	18.1514	60.8974	29.2545	15.6852	-1.01265	0.0528352	-0.952618	0.222937	-1.95022	3e-07	29241028	29244196	+	654	P40393.2 RecName: Full=Ras-related protein RIC2	PF00071:Ras family	XP_009352730.1 PREDICTED: ras-related protein RIC2-like [Pyrus x bretschneideri]
Chr10.g14379	1.21144	1.91216	1.48287	13.3419	3.14448	16.6044	9.59827	8.88555	4.90792	1.53549	11.0302	7.79725	2.86985	2.31e-06	-0.530741	0.737911	2.34918	9.8e-08	29148935	29151559	+	2476	O49403.1 RecName: Full=Heat stress transcription factor A-4a; Short=AtHsfA4a; AltName: Full=AtHsf-15; AltName: Full=Heat shock factor protein 21; Short=HSF 21; AltName: Full=Heat shock transcription factor 21; Short=HSTF 21	-	XP_009352719.1 PREDICTED: heat stress transcription factor A-4c-like [Pyrus x bretschneideri]
Chr10.g14382	41.2547	20.9039	40.9585	6.67363	18.5833	9.99034	7.94514	7.94963	16.2339	34.3723	11.7491	10.7096	-1.50231	0.0116295	-0.193203	0.918174	-1.67537	0.000712036	29135194	29135975	-	450	-	-	--
Chr10.g14384	36.7751	14.7316	16.5703	8.59194	11.3651	10.9262	5.81041	9.07696	11.0738	22.6923	10.2944	8.65374	-1.09692	0.0454836	-0.300851	0.775485	-1.38174	0.00470096	29120421	29122930	-	1294	Q9ATN4.1 RecName: Full=Aquaporin NIP1-1; AltName: Full=NOD26-like intrinsic protein 1-1; AltName: Full=ZmNIP1-1; AltName: Full=ZmNIP1;1	PF00230:Major intrinsic protein	XP_009352714.1 PREDICTED: aquaporin NIP1-1-like [Pyrus x bretschneideri]
Chr10.g14385	7.10647	7.51312	7.62605	2.24761	1.69056	2.87392	1.23299	2.13056	1.41192	7.41521	2.2707	1.59182	-1.67075	0.000500519	-0.553661	0.59267	-2.21264	2.46e-07	29112395	29114762	+	1791	F4I340.1 RecName: Full=Seipin-2; Short=AtSEIPIN2	PF06775:Putative adipose-regulatory protein (Seipin)	XP_009352712.1 PREDICTED: seipin-2-like [Pyrus x bretschneideri]
Chr10.g14388	13.4961	16.1619	8.50151	5.09371	3.85835	5.28577	6.05759	4.14837	4.03649	12.7199	4.74594	4.74748	-1.38635	0.00256293	-0.0397874	0.975382	-1.41208	0.000534496	29084686	29091899	-	3550	Q9FXF2.1 RecName: Full=Probable LRR receptor-like serine/threonine-protein kinase RFK1; AltName: Full=Receptor-like kinase in flowers 1; Flags: Precursor	PF07714:Protein tyrosine kinase|PF11721:Di-glucose binding within endoplasmic reticulum	XP_009352707.1 PREDICTED: probable LRR receptor-like serine/threonine-protein kinase RFK1 isoform X1 [Pyrus x bretschneideri]
Chr10.g14395	19.5744	21.5673	22.5542	10.8337	10.7191	12.4641	9.38145	7.96551	6.2355	21.2319	11.339	7.86082	-0.867344	0.0389376	-0.569162	0.343688	-1.42352	6.07e-05	28988649	28993226	-	2253	Q9C7N2.1 RecName: Full=MACPF domain-containing protein CAD1; AltName: Full=Protein CONSTITUTIVELY ACTIVATED CELL DEATH 1; Short=Protein CAD1	PF01823:MAC/Perforin domain	XP_008371521.1 PREDICTED: MACPF domain-containing protein CAD1 [Malus domestica]
Chr10.g14396	188.071	153.006	243.765	95.6862	116.45	105.969	57.9908	45.4861	99.1881	194.948	106.035	67.555	-0.838155	0.0542414	-0.702467	0.317358	-1.51837	0.000195054	28973340	28985247	-	3429	Q8H157.1 RecName: Full=Protein NRT1/ PTR FAMILY 4.6; Short=AtNPF4.6; AltName: Full=Nitrate transporter 1.2; AltName: Full=Nitrate transporter NTL1; AltName: Full=Protein ABA-IMPORTING TRANSPORTER 1	PF00854:POT family|PF06884:Protein of unknown fun	XP_017190592.1 PREDICTED: protein NRT1/ PTR FAMILY 4.5-like [Malus domestica]
Chr10.g14411	25.5676	25.0782	20.5232	0.983022	5.5454	3.50831	0.808894	1.07014	2.16132	23.723	3.34558	1.34679	-2.78816	1.29e-05	-1.3825	0.386668	-4.16332	5.28e-14	28843996	28844438	-	390	-	PF04520:Senescence regulator	XP_008371530.1 PREDICTED: uncharacterized protein LOC103434932 [Malus domestica]
Chr10.g14415	36.5158	17.5677	20.4958	7.07227	18.5256	8.21485	5.46529	4.07428	10.9522	24.8597	11.2709	6.83059	-1.09193	0.072418	-0.784653	0.502656	-1.85524	0.000184498	28766661	28768717	-	1039	P0DKJ4.1 RecName: Full=Bidirectional sugar transporter SWEET2a; Short=SbSWEET2a	PF03083:Sugar efflux transporter for intercellular exchange	XP_009360807.1 PREDICTED: bidirectional sugar transporter SWEET2a-like [Pyrus x bretschneideri]
Chr10.g14433	9.43423	9.01716	7.18601	4.80875	5.65074	4.6841	4.0328	3.23987	3.00631	8.5458	5.04786	3.42633	-0.719084	0.113725	-0.602666	0.288931	-1.30835	0.000337213	28617309	28624535	-	4159	Q54GB2.1 RecName: Full=CTD small phosphatase-like protein 2; Short=CTDSP-like 2	-	XP_009353845.1 PREDICTED: CTD small phosphatase-like protein 2-A isoform X1 [Pyrus x bretschneideri]
Chr10.g14436	26.1681	13.3152	14.8144	61.2486	69.9676	62.0992	83.5402	60.6626	97.2063	18.0993	64.4385	80.4697	1.8754	2.39e-05	0.271701	0.748922	2.16464	6.47e-08	28598354	28600453	-	917	F4I1G5.1 RecName: Full=Cold-regulated 413 inner membrane protein 2, chloroplastic; Short=AtCOR413-IM2; AltName: Full=Cold-regulated 413 thylakoid membrane 2; Short=AtCOR413-TM2; Flags: Precursor	PF05562:Cold acclimation protein WCOR413	XP_008366010.1 PREDICTED: cold-regulated 413 inner membrane protein 1, chloroplastic-like [Malus domestica]
Chr10.g14447	13.3874	13.9706	12.0515	3.32183	10.3616	5.84464	1.60789	3.88973	4.08139	13.1365	6.50935	3.193	-0.968728	0.111712	-1.08471	0.305623	-2.03931	1.87e-05	28538377	28540066	-	981	Q8VWJ2.1 RecName: Full=Probable WRKY transcription factor 28; AltName: Full=WRKY DNA-binding protein 28	PF03106:WRKY DNA -binding domain	XP_009353824.1 PREDICTED: probable WRKY transcription factor 71 [Pyrus x bretschneideri]
Chr10.g14457	10.19	12.2401	9.10412	33.8259	15.2778	31.2495	38.6385	28.4939	24.7402	10.5114	26.7844	30.6242	1.3815	0.00380773	0.156485	0.911311	1.55145	1.74e-05	28483823	28486906	-	2331	Q9ASX9.1 RecName: Full=Transcription factor bHLH144; AltName: Full=Basic helix-loop-helix protein 144; Short=AtbHLH144; Short=bHLH 144; AltName: Full=Transcription factor EN 130; AltName: Full=bHLH transcription factor bHLH144	-	XP_018503941.1 PREDICTED: transcription factor bHLH144 [Pyrus x bretschneideri]
Chr10.g14466	3.26506	3.53243	3.5023	10.4632	8.17557	11.8431	17.8883	16.3037	11.9863	3.43326	10.1606	15.3928	1.60088	0.000296004	0.559966	0.399485	2.17336	4.28e-09	28426539	28429394	-	1887	P52410.2 RecName: Full=3-oxoacyl-[acyl-carrier-protein] synthase I, chloroplastic; AltName: Full=Beta-ketoacyl-ACP synthase I; Short=KAS I; Flags: Precursor	PF02801:Beta-ketoacyl synthase, C-terminal domain|PF00109:Beta-ketoacyl synthase, N-termin	XP_009360871.1 PREDICTED: 3-oxoacyl-[acyl-carrier-protein] synthase I, chloroplastic [Pyrus x bretschneideri]
Chr10.g14468	4.4877	4.22725	6.11929	6.35161	16.0916	7.29109	14.4903	13.1666	26.2993	4.94475	9.91142	17.9854	1.05011	0.0749641	0.801018	0.419403	1.87274	1.09e-05	28417739	28420277	-	1680	Q8H124.1 RecName: Full=Uncharacterized protein At2g34460, chloroplastic; Flags: Precursor	PF13460:NAD(P)H-binding	XP_009360869.1 PREDICTED: uncharacterized protein At2g34460, chloroplastic [Pyrus x bretschneideri]
Chr10.g14469	32.7828	25.7382	41.9333	7.23038	13.2165	7.6585	5.07333	7.74043	6.28489	33.4848	9.36847	6.36622	-1.79386	0.000155817	-0.606194	0.487128	-2.38695	3.75e-10	28414774	28417007	+	1140	Q8GWI5.1 RecName: Full=Uncharacterized protein At4g18257	-	XP_018503948.1 PREDICTED: uncharacterized protein At4g18257-like [Pyrus x bretschneideri]
Chr10.g14470	8.26551	4.52232	7.06763	10.3193	10.5842	11.6385	13.6806	10.8448	20.2822	6.61849	10.8473	14.9359	0.755008	0.153099	0.411523	0.629284	1.1865	0.00954863	28411496	28414433	+	1226	O64700.1 RecName: Full=Urease accessory protein G; Short=AtUREG	PF02492:CobW/HypB/UreG, nucleotide-binding domain	XP_009360873.1 PREDICTED: urease accessory protein G [Pyrus x bretschneideri]
Chr10.g14473	174.146	99.2126	117.04	28.7248	66.0136	30.8714	24.0396	33.1996	54.1848	130.133	41.8699	37.1413	-1.58779	0.00201149	-0.230923	0.885298	-1.79969	1.97e-05	28399828	28402694	+	783	Q8L9S1.2 RecName: Full=60S ribosomal protein L18a-like protein	-	XP_008383488.1 PREDICTED: 60S ribosomal protein L18a-like protein [Malus domestica]
Chr10.g14478	1.98011	2.90895	3.74543	18.5906	11.4971	15.3525	21.5298	12.5926	15.2395	2.87816	15.1467	16.454	2.4284	3.06e-07	0.0784334	0.952149	2.523	3.71e-09	28380889	28384905	+	1392	-	PF04862:Protein of unknown function (DUF642)	XP_009360881.1 PREDICTED: uncharacterized protein LOC103951270 [Pyrus x bretschneideri]
Chr10.g14494	8.92259	7.93396	6.58113	4.42051	0.906795	4.30265	2.89345	3.46859	2.09845	7.81256	3.20998	2.82016	-1.24794	0.096502	-0.220747	0.922945	-1.45685	0.00761245	28196582	28197318	+	636	-	-	XP_021834271.1 uncharacterized protein LOC110774054 [Prunus avium]
Chr10.g14501	11.803	3.97805	2.53212	0.0816046	0.920692	0.0832112	0.402898	0.913751	1.7942	6.1044	0.361836	1.03695	-4.04987	3.41e-05	1.46224	0.553567	-2.56299	0.000907631	28124576	28125752	-	783	Q8LBM2.1 RecName: Full=Protein TIFY 5A; AltName: Full=Jasmonate ZIM domain-containing protein 8	PF06200:tify domain|PF09425:Divergent CCT motif	XP_008371611.1 PREDICTED: protein TIFY 5A [Malus domestica]
Chr10.g14509	3.16818	2.9358	3.12295	4.22304	3.48022	4.94275	5.65064	6.47621	7.42798	3.07564	4.21533	6.51828	0.492284	0.397672	0.583006	0.358948	1.09233	0.00977315	28076266	28080688	-	1740	Q9FNK4.1 RecName: Full=Ornithine aminotransferase, mitochondrial; AltName: Full=Ornithine delta-aminotransferase; AltName: Full=Ornithine--oxo-acid aminotransferase; Flags: Precursor	PF00202:Aminotransferase class-III	XP_009360915.1 PREDICTED: ornithine aminotransferase, mitochondrial [Pyrus x bretschneideri]
Chr10.g14511	7.39099	3.57767	4.37532	18.6001	12.8344	26.2395	31.6677	31.2022	14.3209	5.11466	19.2247	25.7302	1.94776	6.5e-05	0.38572	0.75359	2.34149	1.12e-07	28043336	28049852	+	2786	Q93V43.1 RecName: Full=Transcription factor TCP2; AltName: Full=Protein TEOSINTE BRANCHED 1; AltName: Full=Protein TEOSINTE-LIKE1, CYCLOIDEA, and PROLIFERATING CELL FACTOR 2	-	XP_009360918.1 PREDICTED: transcription factor TCP2-like [Pyrus x bretschneideri]
Chr10.g14513	121.618	171.223	145.969	51.5439	51.0155	70.1466	42.3517	41.6536	59.2579	146.27	57.5687	47.7544	-1.30912	0.00131191	-0.315908	0.695502	-1.60581	3.03e-06	28019766	28024665	-	2545	Q7X9I4.1 RecName: Full=Endoplasmic reticulum oxidoreductin-2; Flags: Precursor	PF04137:Endoplasmic Reticulum Oxidoreductin 1 (ERO1)	XP_009360923.1 PREDICTED: endoplasmic reticulum oxidoreductin-1-like isoform X2 [Pyrus x bretschneideri]
Chr10.g14515	115.58	94.7106	116.85	71.972	91.0052	77.9156	31.2826	48.6056	38.6777	109.047	80.2976	39.522	-0.40043	0.390333	-1.06836	0.0174433	-1.45584	2.49e-05	28014085	28017496	-	1353	Q6TNS2.1 RecName: Full=p21-activated protein kinase-interacting protein 1-like; AltName: Full=PAK1-interacting protein 1-like	-	XP_009360927.1 PREDICTED: p21-activated protein kinase-interacting protein 1-like [Pyrus x bretschneideri]
Chr10.g14519	8.58772	10.4707	13.8981	0.902492	2.85103	1.19634	0.297052	0.421061	0.595279	10.9855	1.64995	0.437797	-2.69919	1.91e-05	-1.98089	0.125108	-4.6685	5.83e-14	28002808	28004119	+	708	Q84MA9.1 RecName: Full=Inactive leucine-rich repeat receptor-like serine/threonine-protein kinase At1g60630; Flags: Precursor	-	XP_022942000.1 inactive leucine-rich repeat receptor-like serine/threonine-protein kinase At1g60630 [Cucurbita moschata]
Chr10.g14521	33.6101	19.5646	22.0164	13.9276	20.5239	17.0422	9.30876	8.80542	10.3739	25.0637	17.1646	9.49604	-0.502888	0.348519	-0.902455	0.0665853	-1.3901	0.000423061	27991783	27995276	+	1124	O81263.2 RecName: Full=Thymidine kinase	PF00265:Thymidine kinase	XP_008358779.1 PREDICTED: thymidine kinase a-like [Malus domestica]
Chr10.g14522	21.8217	50.0021	31.7998	19.8284	10.3058	21.9453	18.406	15.1758	10.8254	34.5412	17.3598	14.8024	-0.961708	0.0841131	-0.265806	0.832522	-1.21414	0.00600945	27984690	27988818	-	1434	Q93VD3.1 RecName: Full=CBL-interacting serine/threonine-protein kinase 23; AltName: Full=Protein LOW-K(+)-SENSITIVE 1; AltName: Full=SNF1-related kinase 3.23; AltName: Full=SOS2-like protein kinase PKS17	PF03822:NAF domain|PF00069:Protein kinase d	XP_009360934.1 PREDICTED: CBL-interacting serine/threonine-protein kinase 23 isoform X3 [Pyrus x bretschneideri]
Chr10.g14523	4.57001	6.45648	4.34521	26.2432	2.97852	25.7561	24.8163	19.5401	7.05872	5.1239	18.3259	17.1384	1.86408	0.00815917	-0.122847	0.963114	1.74952	0.000323938	27974117	27979308	-	2856	-	PF07967:C3HC zinc finger-like	XP_009360935.1 PREDICTED: uncharacterized protein LOC103951312 [Pyrus x bretschneideri]
Chr10.g14525	26.7622	22.4417	18.8002	14.5884	18.1094	15.8176	8.74191	10.6674	7.48975	22.668	16.1718	8.96634	-0.446158	0.362456	-0.894045	0.064252	-1.32882	0.000339776	27964171	27970987	-	1660	Q5HZ00.1 RecName: Full=Solanesyl diphosphate synthase 3, chloroplastic/mitochondrial; AltName: Full=All-trans-nonaprenyl-diphosphate synthase 3 (geranylgeranyl-diphosphate specific); AltName: Full=Geranyl diphosphate synthase 1; AltName: Full=Trans-t		XP_009360937.1 PREDICTED: solanesyl diphosphate synthase 3, chloroplastic/mitochondrial [Pyrus x bretschneideri]
Chr10.g14529	5.23364	2.29815	3.77316	4.12506	10.5428	4.97886	11.4993	6.99128	27.4863	3.76832	6.54892	15.3256	0.84928	0.254982	1.16412	0.28861	2.03941	0.000609011	27941879	27943596	-	759	-	-	XP_009360941.1 PREDICTED: uncharacterized protein LOC103951317 [Pyrus x bretschneideri]
Chr10.g14530	3.81054	6.78952	6.63766	12.4426	9.34641	8.81738	4.29098	5.35861	4.42646	5.74591	10.2021	4.69202	0.863117	0.0947305	-1.16309	0.00940573	-0.285967	0.582657	27929005	27932348	-	1936	-	PF03763:Remorin, C-terminal region	XP_009360946.1 PREDICTED: uncharacterized protein LOC103951319 [Pyrus x bretschneideri]
Chr10.g14533	8.3178	7.67011	5.58638	36.5534	14.5768	33.9142	37.9468	36.406	35.6839	7.19143	28.3481	36.6789	2.01136	3.64e-05	0.333983	0.767255	2.35984	2.76e-12	27900064	27905404	+	1998	F4IHY7.1 RecName: Full=Protein PLASTID TRANSCRIPTIONALLY ACTIVE 12; Short=pTAC12; AltName: Full=Plastid-encoded RNA polymerase-associated protein 5; Short=PEP-associated protein 5; AltName: Full=Protein HEMERA; Flags: Precursor	-	XP_009377484.1 PREDICTED: protein PLASTID TRANSCRIPTIONALLY ACTIVE 12-like [Pyrus x bretschneideri]
Chr10.g14549	43.7998	32.1815	35.0627	9.31192	28.6994	8.72328	12.397	13.4927	22.3046	37.0147	15.5782	16.0648	-1.19817	0.0513607	-0.0161478	0.994087	-1.19585	0.0035918	27794120	27797607	+	844	Q9FMP0.1 RecName: Full=Mediator of RNA polymerase II transcription subunit 19a	-	XP_009377473.1 PREDICTED: probable mediator of RNA polymerase II transcription subunit 19b [Pyrus x bretschneideri]
Chr10.g14565	4.03415	9.03522	5.56383	39.5458	7.49926	37.7664	35.578	31.8015	8.71229	6.21106	28.2705	25.3639	2.21196	0.00039318	-0.183082	0.938759	2.0363	0.000106131	27713462	27725384	-	3999	Q6QNU4.1 RecName: Full=DNA damage-binding protein 1; AltName: Full=High pigmentation protein 1; AltName: Full=UV-damaged DNA-binding protein 1	PF03178:CPSF A subunit region|PF01241:Photosystem I psaG / psaK|PF10433:Mono-functional DNA-alkylating m	XP_009377464.1 PREDICTED: DNA damage-binding protein 1 [Pyrus x bretschneideri]
Chr10.g14568	7.82119	8.54343	6.51623	36.0404	5.87498	25.2937	23.1382	30.6357	5.95573	7.62695	22.403	19.9099	1.58257	0.0114096	-0.195174	0.937323	1.39107	0.00937459	27684051	27698083	-	6074	Q42093.2 RecName: Full=ABC transporter C family member 2; Short=ABC transporter ABCC.2; Short=AtABCC2; AltName: Full=ATP-energized glutathione S-conjugate pump 2; AltName: Full=Glutathione S-conjugate-transporting ATPase 2; AltName: Full=Multidrug re		XP_008383428.1 PREDICTED: ABC transporter C family member 2 [Malus domestica]
Chr10.g14569	2.28866	1.10184	0.749301	14.8657	3.89876	9.28561	11.7854	9.59229	1.26628	1.37993	9.35002	7.54798	2.79754	4.26e-06	-0.335182	0.890816	2.46364	0.000288537	27676412	27682469	-	2940	Q9C8H0.1 RecName: Full=ABC transporter C family member 12; Short=ABC transporter ABCC.12; Short=AtABCC12; AltName: Full=ATP-energized glutathione S-conjugate pump 13; AltName: Full=Glutathione S-conjugate-transporting ATPase 13; AltName: Full=Multidr		XP_009344394.1 PREDICTED: ABC transporter C family member 12-like [Pyrus x bretschneideri]
Chr10.g14570	2.42123	2.89055	2.4673	24.9111	4.26774	20.4672	37.6319	45.6945	15.6595	2.59303	16.5487	32.9953	2.70128	1.03e-05	0.968017	0.465912	3.67587	4.61e-17	27673712	27676404	-	1875	Q42093.2 RecName: Full=ABC transporter C family member 2; Short=ABC transporter ABCC.2; Short=AtABCC2; AltName: Full=ATP-energized glutathione S-conjugate pump 2; AltName: Full=Glutathione S-conjugate-transporting ATPase 2; AltName: Full=Multidrug re		XP_009344394.1 PREDICTED: ABC transporter C family member 12-like [Pyrus x bretschneideri]
Chr10.g14581	27.5097	18.8121	28.5011	20.6154	16.7946	23.1692	13.8899	12.6058	9.75681	24.941	20.1931	12.0842	-0.267222	0.618568	-0.780447	0.124546	-1.03526	0.00626643	27598083	27604173	+	2275	A9LNK9.1 RecName: Full=30-kDa cleavage and polyadenylation specificity factor 30; AltName: Full=Protein OXIDATIVE STRESS TOLERANT 6; AltName: Full=Zinc finger CCCH domain-containing protein 11; Short=AtC3H11	PF04146:YT521-B-like domain	NP_001280880.1 cleavage and polyadenylation specificity factor CPSF30 [Malus domestica]
Chr10.g14587	2.30525	1.8623	2.86445	13.6039	7.72677	12.9691	20.8166	23.1707	20.5377	2.344	11.4333	21.5083	2.3222	2.69e-07	0.871855	0.0992683	3.20879	2.43e-20	27562030	27568112	+	2743	Q6AST1.1 RecName: Full=Homeobox-leucine zipper protein HOX32; AltName: Full=HD-ZIP protein HOX32; AltName: Full=Homeodomain transcription factor HOX32; AltName: Full=OsHox32	PF01852:START domain|PF00046:Homeobox domain|PF08670:MEKHLA domain	XP_009344405.1 PREDICTED: LOW QUALITY PROTEIN: homeobox-leucine zipper protein HOX32-like [Pyrus x bretschneideri]
Chr10.g14588	82.1968	51.9901	68.1392	19.0486	43.1006	18.4631	11.3682	13.0378	24.8525	67.442	26.8708	16.4195	-1.2794	0.0150998	-0.770154	0.45307	-2.02933	9.48e-07	27546678	27550754	+	1221	Q84JP1.1 RecName: Full=Nuclear transcription factor Y subunit A-7; Short=AtNF-YA-7	PF02045:CCAAT-binding transcription factor (CBF-B/NF-YA) subunit B	XP_009344406.1 PREDICTED: nuclear transcription factor Y subunit A-7-like [Pyrus x bretschneideri]
Chr10.g14589	20.0977	12.8844	14.2159	29.6789	37.5512	27.2233	32.66	32.8836	31.1593	15.7326	31.4845	32.2343	1.04431	0.0217335	-0.0125621	0.991206	1.04528	0.00461927	27538405	27541679	-	1436	Q41014.2 RecName: Full=Ferredoxin--NADP reductase, root isozyme, chloroplastic; Short=FNR; Flags: Precursor	PF00175:Oxidoreductase NAD-binding domain	XP_009344407.1 PREDICTED: ferredoxin--NADP reductase, root isozyme, chloroplastic-like [Pyrus x bretschneideri]
Chr10.g14590	5.51704	7.28203	3.17478	1.27895	2.88592	0.730314	1.0945	2.05265	1.79966	5.32462	1.63173	1.64894	-1.66465	0.0200009	-0.0371077	0.987955	-1.68914	0.00248101	27532814	27536980	-	1249	Q9FVJ3.1 RecName: Full=ADP-ribosylation factor GTPase-activating protein AGD12; Short=ARF GAP AGD12; AltName: Full=Protein ARF-GAP DOMAIN 12; Short=AtAGD12; AltName: Full=Zinc- and calcium-binding protein; Short=AtZAC	PF00168:C2 domain|PF01412:Put	XP_009344408.1 PREDICTED: ADP-ribosylation factor GTPase-activating protein AGD12-like [Pyrus x bretschneideri]
Chr10.g14593	0.857863	0.915583	1.03607	1.69038	2.50048	1.41723	4.38924	7.32572	7.35052	0.936506	1.86937	6.35516	1.03773	0.151401	1.71719	0.00221255	2.76906	5.18e-09	27520251	27523309	-	1701	Q8VYJ1.1 RecName: Full=2-succinylbenzoate--CoA ligase, chloroplastic/peroxisomal; AltName: Full=Acyl-activating enzyme 14; AltName: Full=O-succinylbenzoyl-CoA ligase; Flags: Precursor	PF13193:AMP-binding enzyme C-terminal domain|PF00501:AMP-bindin	XP_009344412.1 PREDICTED: 2-succinylbenzoate--CoA ligase, chloroplastic/peroxisomal [Pyrus x bretschneideri]
Chr10.g14605	4.20531	6.57367	4.98234	19.1689	5.17571	17.8757	19.4549	16.4049	7.31523	5.25377	14.0734	14.3917	1.4498	0.0115166	0.00218003	0.99926	1.46143	0.00105526	27452179	27463011	-	5070	Q94A40.2 RecName: Full=Coatomer subunit alpha-1; AltName: Full=Alpha-coat protein 1; Short=Alpha-COP 1	PF04053:Coatomer WD associated region|PF06957:Coatomer (COPI) alpha subunit C-terminus|PF00815:Histidinol dehydrogenase	XP_008346150.1 PREDICTED: coatomer subunit alpha-1-like [Malus domestica]
Chr10.g14618	210.507	194.293	172.872	45.0617	88.7704	55.2418	57.4527	56.2679	80.4286	192.558	63.0246	64.7164	-1.56655	0.000382029	-0.0151385	0.992215	-1.56371	3.28e-06	27336810	27340230	-	1262	O48916.1 RecName: Full=Dihydroceramide fatty acyl 2-hydroxylase FAH1; AltName: Full=Fatty acid 2-hydroxylase 1; Short=AtFAH1	PF04116:Fatty acid hydroxylase superfamily	XP_009353853.1 PREDICTED: dihydroceramide fatty acyl 2-hydroxylase FAH1-like [Pyrus x bretschneideri]
Chr10.g14629	21.2679	20.9577	15.6382	4.33865	4.89501	5.63063	1.4605	3.86441	8.02156	19.2879	4.95476	4.44882	-1.92264	0.000703555	-0.220281	0.926112	-2.12464	0.000829147	27274776	27275229	+	324	Q9FKV2.1 RecName: Full=Berberine bridge enzyme-like 23; Short=AtBBE-like 23; Flags: Precursor	-	XP_008383451.1 PREDICTED: tetrahydrocannabinolic acid synthase-like [Malus domestica]
Chr10.g14630	9.44062	20.1664	19.4562	12.4926	6.62367	10.8591	4.85898	3.43975	3.67724	16.3544	9.99177	3.99199	-0.678773	0.236723	-1.36238	0.0094191	-2.02503	2.1e-06	27270421	27272292	+	1872	Q9SVG3.1 RecName: Full=Berberine bridge enzyme-like 21; Short=AtBBE-like 21; Flags: Precursor	PF08031:Berberine and berberine like|PF01565:FAD binding domain	XP_009353860.1 PREDICTED: reticuline oxidase-like protein isoform X2 [Pyrus x bretschneideri]
Chr10.g14638	34.8537	39.5549	46.8793	25.9786	46.2101	29.5337	11.1433	18.3612	25.5208	40.4293	33.9075	18.3417	-0.210687	0.723047	-0.940996	0.20462	-1.13264	0.00772996	27212257	27215761	+	1156	Q5PP70.1 RecName: Full=Alpha N-terminal protein methyltransferase 1; AltName: Full=X-Pro-Lys N-terminal protein methyltransferase 1; Short=NTM1	PF05891:AdoMet dependent proline di-methyltransferase	XP_008383364.1 PREDICTED: alpha N-terminal protein methyltransferase 1-like [Malus domestica]
Chr10.g14651	104.817	143.351	124.976	40.7683	62.3234	42.4037	20.2141	22.0078	23.5579	124.381	48.4984	21.9266	-1.31679	0.00196022	-1.19467	0.00609538	-2.4955	3.44e-15	27133150	27138854	-	1956	Q9SA77.1 RecName: Full=UDP-arabinose 4-epimerase 1; AltName: Full=UDP-D-xylose 4-epimerase 1	PF16363:GDP-mannose 4,6 dehydratase	XP_009353880.1 PREDICTED: UDP-arabinose 4-epimerase 1 isoform X1 [Pyrus x bretschneideri]
Chr10.g14654	76.0707	60.0206	61.5282	31.5106	54.4791	27.6683	18.0062	25.4552	34.9611	65.8732	37.886	26.1408	-0.752953	0.151855	-0.590329	0.53809	-1.32604	0.00112551	27124890	27127035	+	438	Q93ZB1.1 RecName: Full=Protein LOL1; AltName: Full=Protein LSD ONE LIKE 1; Short=AtLOL1; AltName: Full=Putative zinc finger LOL1	PF06943:LSD1 zinc finger	XP_009353888.1 PREDICTED: protein LSD1 isoform X2 [Pyrus x bretschneideri]
Chr10.g14664	1.63136	1.35471	0.71501	4.3759	2.01226	3.95452	3.75436	2.34154	1.7099	1.23369	3.44756	2.60194	1.51807	0.00997761	-0.440239	0.723222	1.08923	0.0524178	27055303	27061644	+	3081	Q9SUN6.1 RecName: Full=Subtilisin-like protease SBT2.2; AltName: Full=Subtilase subfamily 2 member 2; Short=AtSBT2.2; Flags: Precursor	PF05922:Peptidase inhibitor I9|PF00082:Subtilase family	XP_009353895.1 PREDICTED: subtilisin-like protease SBT2.2 [Pyrus x bretschneideri]
Chr10.g14665	0.622643	0.622006	0.620389	2.65008	2.93455	1.90159	9.44953	9.52491	18.0193	0.621679	2.49541	12.3312	2.04516	0.00402478	2.25288	1.66e-05	4.31841	1.37e-17	27046739	27049787	-	1302	Q9FI13.1 RecName: Full=Probable ribose-5-phosphate isomerase 4, chloroplastic; AltName: Full=Phosphoriboisomerase 4; Flags: Precursor	PF06026:Ribose 5-phosphate isomerase A (phosphoriboisomerase A)	XP_009353894.1 PREDICTED: probable ribose-5-phosphate isomerase 4, chloroplastic [Pyrus x bretschneideri]
Chr10.g14667	5.72245	3.45509	5.26568	3.866	5.81568	3.5771	14.9045	20.1413	11.6875	4.81441	4.4196	15.5778	-0.0786085	0.918835	1.77385	0.000390769	1.70524	3.26e-05	27031631	27033543	-	1785	I7C6E8.1 RecName: Full=Beta-amyrin 28-oxidase; AltName: Full=Cytochrome P450 CYP716A52v2	PF00067:Cytochrome P450	XP_009353896.1 PREDICTED: beta-amyrin 28-oxidase-like [Pyrus x bretschneideri]
Chr10.g14670	9.40496	8.24509	7.7591	1.7401	2.98413	1.88082	2.54872	3.21493	2.98417	8.46972	2.20168	2.91594	-1.90242	7.87e-05	0.358422	0.74663	-1.53026	0.000100595	27015667	27020617	+	1836	-	PF02833:DHHA2 domain	XP_009353899.1 PREDICTED: protein prune homolog [Pyrus x bretschneideri]
Chr10.g14673	46.108	41.1882	52.0241	7.59165	15.1477	7.09602	3.93324	3.01719	8.19114	46.4401	9.94512	5.04719	-2.1788	3.84e-06	-1.04034	0.276653	-3.19781	1.28e-13	26987034	26990082	-	909	-	PF07741:Brf1-like TBP-binding domain	XP_009353903.1 PREDICTED: uncharacterized protein LOC103945105 [Pyrus x bretschneideri]
Chr10.g14697	0.87766	1.77482	1.33892	3.42237	2.34139	3.78675	4.3141	4.14468	2.80171	1.33047	3.18351	3.7535	1.28644	0.0394261	0.200134	0.877808	1.49853	0.00478626	26809965	26812657	+	1755	Q8L746.1 RecName: Full=Regulatory protein NPR3; AltName: Full=BTB/POZ domain-containing protein NPR3	PF12313:NPR1/NIM1 like defence protein C terminal|PF00651:BTB/POZ domain|PF13637:Ankyrin repeats (many copies)|PF11900:Domain of unknown function	XP_008383328.1 PREDICTED: regulatory protein NPR3-like [Malus domestica]
Chr10.g14700	3.00524	5.12564	2.8328	8.80068	2.78106	10.1521	19.4435	12.7762	6.75331	3.65456	7.24463	12.991	1.01503	0.110296	0.811326	0.501064	1.83696	0.000103627	26793693	26797692	-	3318	D1FP53.1 RecName: Full=Putative E3 ubiquitin-protein ligase LIN; Short=MtLIN	-	XP_009353928.1 PREDICTED: putative E3 ubiquitin-protein ligase LIN [Pyrus x bretschneideri]
Chr10.g14711	1.07753	1.65604	1.09085	3.44711	4.11461	3.20933	10.8938	10.815	10.1053	1.27481	3.59035	10.6047	1.52642	0.0150159	1.51867	0.000199329	3.05577	3.51e-12	26683362	26684978	+	1279	O81851.1 RecName: Full=E3 ubiquitin-protein ligase BOI; AltName: Full=Inhibitor of apoptosis (IAP)-like protein; Short=AtILP; AltName: Full=Protein BOTRYTIS SUSCEPTIBLE 1 INTERACTOR; Short=AtBOI; AltName: Full=RING-type E3 ubiquitin transferase BOI		XP_009353935.1 PREDICTED: BOI-related E3 ubiquitin-protein ligase 1-like [Pyrus x bretschneideri]
Chr10.g14718	61.4445	59.0002	78.3852	44.5838	54.5445	48.1763	25.9066	29.6928	25.8765	66.2766	49.1015	27.1586	-0.392495	0.409922	-0.899628	0.0233775	-1.27821	0.000140669	26621505	26624486	-	1512	Q9C578.1 RecName: Full=Probable RNA 3'-terminal phosphate cyclase-like protein	PF05189:RNA 3'-terminal phosphate cyclase (RTC), insert domain|PF01137:RNA 3'-terminal phosphate cyclase	XP_009353939.1 PREDICTED: probable RNA 3'-terminal phosphate cyclase-like protein [Pyrus x bretschneideri]
Chr10.g14721	0.755628	2.28115	1.8089	9.61424	7.39141	8.2419	8.29628	9.76503	8.93235	1.61523	8.41585	8.99789	2.40702	1.01e-05	0.0532059	0.961836	2.47494	2.72e-07	26607987	26612237	+	1502	Q94F00.2 RecName: Full=Phosphatase IMPL1, chloroplastic; AltName: Full=Protein MYO-INOSITOL MONOPHOSPHATASE-LIKE 1; Flags: Precursor	PF00459:Inositol monophosphatase family	XP_009353946.1 PREDICTED: phosphatase IMPL1, chloroplastic-like [Pyrus x bretschneideri]
Chr10.g14726	1.84856	3.34507	2.7547	6.69749	2.78392	5.3197	10.6355	7.69673	7.00104	2.64944	4.9337	8.44443	0.926866	0.115334	0.737918	0.36402	1.67861	5.61e-05	26576141	26581900	+	2719	-	-	XP_009353951.1 PREDICTED: uncharacterized protein LOC103945150 [Pyrus x bretschneideri]
Chr10.g14732	3.16188	3.68217	2.53925	16.3916	3.91322	13.1776	13.7629	12.0347	7.25871	3.12777	11.1608	11.0188	1.86429	0.00143997	-0.0500416	0.98038	1.82488	9.19e-06	26535101	26540578	+	2487	P0C8Q4.1 RecName: Full=Uncharacterized protein At4g19900	PF04572:Alpha 1,4-glycosyltransferase conserved region|PF04488:Glycosyltransferase sugar-binding region containing DXD motif	XP_009353962.1 PREDICTED: uncharacterized protein At4g19900 [Pyrus x bretschneideri]
Chr10.g14742	1.6047	2.77452	1.09015	8.08738	2.25025	8.25901	10.2975	8.29537	3.90387	1.82312	6.19888	7.4989	1.79256	0.00375429	0.24433	0.898637	2.04631	2.98e-05	26484185	26495995	-	5254	Q5S2C4.2 RecName: Full=Protein NAP1; AltName: Full=ARP2/3 regulatory protein subunit NAPP; AltName: Full=NAP of plants; AltName: Full=Nck-associated protein 1; Short=AtNAP1; Short=AtNAP125; AltName: Full=Protein GNARLED; AltName: Full=p125Nap1	PF0	XP_009353971.1 PREDICTED: protein NAP1 isoform X1 [Pyrus x bretschneideri]
Chr10.g14750	5.63751	8.08154	4.21059	2.57249	0.762239	1.90773	2.69412	3.29753	1.37115	5.97655	1.74749	2.45427	-1.74154	0.00320794	0.458194	0.766444	-1.27478	0.0103776	26420715	26424879	-	2459	Q9SA05.2 RecName: Full=Potassium transporter 10; Short=AtPOT10	PF02705:K+ potassium transporter	XP_008371900.1 PREDICTED: potassium transporter 10-like [Malus domestica]
Chr10.g14757	6.22161	11.2155	10.3389	18.8039	24.7927	16.8055	24.2412	19.8511	26.9136	9.25866	20.1341	23.6686	1.16003	0.0161573	0.183809	0.859355	1.36163	0.000546814	26352994	26358040	+	1733	Q940S3.1 RecName: Full=UDP-N-acetylglucosamine diphosphorylase 1; AltName: Full=N-acetylglucosamine-1-phosphate uridylyltransferase 1; AltName: Full=UDP-N-acetylgalactosamine diphosphorylase 1	PF01704:UTP--glucose-1-phosphate uridylyltransferase	XP_009340308.1 PREDICTED: UDP-N-acetylglucosamine diphosphorylase 1-like [Pyrus x bretschneideri]
Chr10.g14759	14.7804	11.2814	13.2078	26.6725	26.0658	26.3977	32.4377	31.2934	34.4099	13.0898	26.3787	32.7137	1.05078	0.0115482	0.265327	0.676354	1.33159	9.1e-05	26340869	26345572	-	1629	Q94K73.1 RecName: Full=Phenylalanine--tRNA ligase, chloroplastic/mitochondrial; AltName: Full=Phenylalanyl-tRNA synthetase; Short=PheRS; Flags: Precursor	PF03147:Ferredoxin-fold anticodon binding domain|PF01409:tRNA synthetases class II core domai	XP_009340299.1 PREDICTED: phenylalanine--tRNA ligase, chloroplastic/mitochondrial-like [Pyrus x bretschneideri]
Chr10.g14760	3.16672	2.75791	4.58947	10.7326	9.19901	9.41685	14.1715	12.1884	13.3535	3.5047	9.78282	13.2378	1.521	0.0052734	0.392265	0.576968	1.92921	2e-05	26325283	26328554	+	768	-	PF04640:PLATZ transcription factor	XP_009340322.1 PREDICTED: uncharacterized protein LOC103932438 [Pyrus x bretschneideri]
Chr10.g14763	11.1781	6.75502	8.06076	3.84918	7.81701	2.4422	1.26694	1.19723	4.2315	8.66461	4.7028	2.23189	-0.834378	0.239312	-1.14619	0.395133	-1.9595	0.00175095	26290124	26290978	-	747	Q9LIE6.1 RecName: Full=VQ motif-containing protein 22; Short=AtVQ22	PF05678:VQ motif	XP_009354051.1 PREDICTED: VQ motif-containing protein 22-like [Pyrus x bretschneideri]
Chr10.g14765	4.43114	9.88032	4.34272	12.5388	6.84728	14.5955	17.6674	19.3933	18.379	6.21806	11.3272	18.4799	0.893636	0.155784	0.666008	0.356325	1.57455	0.00053521	26278736	26282074	-	1116	F4JJE0.1 RecName: Full=Choline-phosphate cytidylyltransferase 2; Short=AtCCT2; AltName: Full=CTP:phosphocholine cytidylyltransferase 2; AltName: Full=Phosphorylcholine transferase 2	PF01467:Cytidylyltransferase-like	XP_009353997.1 PREDICTED: choline-phosphate cytidylyltransferase 1-like [Pyrus x bretschneideri]
Chr10.g14774	86.6091	136.637	137.82	62.1259	86.2952	53.0784	48.2722	50.0768	74.7412	120.355	67.1665	57.6967	-0.79982	0.0972966	-0.271407	0.790392	-1.05169	0.00673871	26213997	26218918	-	1624	Q9C5G0.1 RecName: Full=Protein SUPPRESSOR OF FRI 4	-	XP_009354005.1 PREDICTED: protein SUPPRESSOR OF FRI 4-like [Pyrus x bretschneideri]
Chr10.g14777	6.61371	6.59668	6.44455	3.55419	4.24759	2.87249	3.48788	3.07078	3.09682	6.55165	3.55809	3.21849	-0.840102	0.0852121	-0.189768	0.863221	-1.01563	0.00893147	26192427	26198699	-	2427	Q8H2D5.1 RecName: Full=DNA polymerase eta; AltName: Full=Radiation-sensitive protein 30; Short=AtRAD30; AltName: Full=Y-family DNA polymerase H; Short=AtPOLH	PF11799:impB/mucB/samB family C-terminal domain|PF00817:impB/mucB/samB family	XP_009354008.1 PREDICTED: DNA polymerase eta-like isoform X1 [Pyrus x bretschneideri]
Chr10.g14779	14.6292	13.3521	14.0644	20.6467	31.1373	21.0531	26.3404	26.5678	53.0826	14.0152	24.279	35.3303	0.835614	0.070926	0.486416	0.618592	1.34371	0.0011423	26184669	26187729	-	1535	Q94915.1 RecName: Full=Rhythmically expressed gene 2 protein; AltName: Full=dREG-2	PF13419:Haloacid dehalogenase-like hydrolase	XP_009340276.1 PREDICTED: haloacid dehalogenase-like hydrolase domain-containing protein 3 [Pyrus x bretschneideri]
Chr10.g14784	177.91	156.84	201.023	60.4847	82.5939	69.7535	60.1437	64.1546	117.283	178.591	70.944	80.5272	-1.2907	0.00130047	0.130211	0.922416	-1.1393	0.00422323	26167954	26171178	+	1105	O88994.1 RecName: Full=Mitochondrial amidoxime reducing component 2; Short=mARC2; AltName: Full=Molybdenum cofactor sulfurase C-terminal domain-containing protein 2; Short=MOSC domain-containing protein 2; Short=Moco sulfurase C-terminal domain-conta		XP_009340267.1 PREDICTED: mitochondrial amidoxime reducing component 2-like [Pyrus x bretschneideri]
Chr10.g14787	9.95651	7.75303	7.29505	25.1121	32.3068	22.1568	23.6774	25.5152	33.0893	8.33486	26.5252	27.4273	1.71332	4.76e-05	-0.00183164	0.999044	1.72841	1.37e-06	26155267	26159623	+	1832	Q84JF5.1 RecName: Full=Protein PLASTID TRANSCRIPTIONALLY ACTIVE 14; Short=pTAC14; AltName: Full=Plastid-encoded RNA polymerase-associated protein 7; Short=PEP-associated protein 7; Flags: Precursor	PF00856:SET domain	XP_009368554.1 PREDICTED: protein PLASTID TRANSCRIPTIONALLY ACTIVE 14-like isoform X4 [Pyrus x bretschneideri]
Chr10.g14789	406.466	235.688	327.178	141.992	295.77	164.877	49.9492	80.49	142.047	323.111	200.88	90.8287	-0.638891	0.243956	-1.20316	0.129757	-1.82154	4.69e-05	26140769	26142267	+	360	-	-	XP_009368557.1 PREDICTED: uncharacterized protein LOC103958059 [Pyrus x bretschneideri]
Chr10.g14801	0	0.0617712	0	1.58395	1.57262	2.09967	4.69215	5.2321	5.39794	0.0205904	1.75208	5.1074	6.27736	3.78e-06	1.49831	0.000670569	7.78058	5.29e-11	26064786	26067586	-	2017	P05100.1 RecName: Full=DNA-3-methyladenine glycosylase 1; AltName: Full=3-methyladenine-DNA glycosylase I, constitutive; Short=TAG I; AltName: Full=DNA-3-methyladenine glycosidase I; AltName: Full=DNA-3-methyladenine glycosylase I	PF03352:Methylad	XP_009368563.1 PREDICTED: uncharacterized protein LOC103958065 [Pyrus x bretschneideri]
Chr10.g14802	307.594	227.378	318.078	543.479	963.441	569.784	327.739	394.166	503.06	284.35	692.235	408.322	1.32869	0.00312455	-0.814283	0.204962	0.531631	0.173417	26059987	26062438	+	977	P46300.1 RecName: Full=40S ribosomal protein S4	PF16121:40S ribosomal protein S4 C-terminus|PF01479:S4 domain|PF00467:KOW motif|PF08071:RS4NT (NUC023) domain|PF00900:Ribosomal family S4e	XP_008383247.1 PREDICTED: 40S ribosomal protein S4 [Malus domestica]
Chr10.g14810	1.55562	2.05248	2.02056	6.43128	1.77485	5.75586	8.47113	6.73503	3.35701	1.87622	4.654	6.18772	1.33977	0.0308244	0.380023	0.82058	1.72991	0.000223818	25973996	25979055	-	2762	F4KAB8.1 RecName: Full=DNA replication licensing factor MCM6; AltName: Full=Minichromosome maintenance protein 6; Short=AtMCM6	PF00493:MCM2/3/5 family|PF14551:MCM N-terminal domain	XP_009368570.1 PREDICTED: DNA replication licensing factor MCM6-like [Pyrus x bretschneideri]
Chr10.g14813	16.6668	11.4032	18.1427	9.67953	15.7961	8.98884	5.21514	4.67731	7.1573	15.4042	11.4882	5.68325	-0.37861	0.530055	-1.069	0.0863745	-1.4299	0.000745478	25962683	25963791	+	1109	Q9Y5N5.3 RecName: Full=HemK methyltransferase family member 2; AltName: Full=M.HsaHemK2P; AltName: Full=N(6)-adenine-specific DNA methyltransferase 1	PF13659:Methyltransferase domain	XP_009368576.1 PREDICTED: hemK methyltransferase family member 2-like [Pyrus x bretschneideri]
Chr10.g14816	66.4704	62.2441	76.8141	27.5065	45.8262	25.2651	17.2618	22.1711	28.5325	68.5095	32.8659	22.6551	-1.01552	0.0302544	-0.589868	0.471626	-1.58805	8.46e-06	25943380	25946332	-	1194	Q9M565.1 RecName: Full=Transcription initiation factor TFIID subunit 11; AltName: Full=TBP-associated factor 11; Short=AtTAF11	PF04719:hTAFII28-like protein conserved region	XP_008349110.1 PREDICTED: transcription initiation factor TFIID subunit 11-like [Malus domestica]
Chr10.g14830	11.7251	5.50812	8.06917	2.34648	2.05681	1.58285	1.42585	1.38108	0.873075	8.43413	1.99538	1.22667	-2.03768	1.9e-05	-0.739841	0.319056	-2.76767	9.74e-11	25795746	25804149	-	3540	Q9MA17.1 RecName: Full=Protein SOMBRERO; AltName: Full=NAC domain-containing protein 33; Short=ANAC033	PF00665:Integrase core domain|PF02365:No apical meristem (NAM) protein|PF07727:Reverse transcriptase (RNA-dependent DNA polymerase)|PF14223:gag-	XP_009368592.1 PREDICTED: protein SOMBRERO-like [Pyrus x bretschneideri]
Chr10.g14836	2361.59	1856.65	2964.58	247.408	433.185	331.395	150.067	115.518	250.867	2394.27	337.33	172.151	-2.78433	1.24e-11	-1.02527	0.124314	-3.78762	5.07e-23	25728018	25728584	+	336	-	-	XP_009368597.1 PREDICTED: uncharacterized protein LOC103958096 [Pyrus x bretschneideri]
Chr10.g14842	6.70848	6.79535	13.4158	51.7077	22.9325	44.1481	22.7999	23.3235	15.815	8.9732	39.5961	20.6461	2.17423	1.33e-05	-0.975147	0.139557	1.21143	0.00532221	25693922	25696929	-	1861	Q9LNJ3.1 RecName: Full=Aspartyl protease family protein 2; Flags: Precursor	PF14541:Xylanase inhibitor C-terminal|PF14543:Xylanase inhibitor N-terminal	XP_009368605.1 PREDICTED: aspartyl protease family protein 2-like [Pyrus x bretschneideri]
Chr10.g14843	39.1954	50.0913	31.5796	9.34144	9.49611	14.1672	4.07749	4.73438	2.97131	40.2888	11.0016	3.92773	-1.83651	1.38e-05	-1.52469	0.00125819	-3.34936	8.45e-21	25682249	25686407	-	2695	Q0VCZ3.1 RecName: Full=YTH domain-containing family protein 2	-	XP_009368606.1 PREDICTED: YTH domain-containing family protein 2-like isoform X1 [Pyrus x bretschneideri]
Chr10.g14851	0.658678	0.506157	1.92758	0.239612	0.450564	0.366494	2.62891	3.13017	5.31212	1.0308	0.352223	3.6904	-1.51008	0.149514	3.34212	2.9e-07	1.8513	0.00460552	25619555	25626271	-	1600	Q9LY87.1 RecName: Full=E3 ubiquitin-protein ligase RGLG2; AltName: Full=RING domain ligase 2	PF07002:Copine|PF13920:Zinc finger, C3HC4 type (RING finger)	XP_009368612.1 PREDICTED: E3 ubiquitin-protein ligase RGLG2-like isoform X2 [Pyrus x bretschneideri]
Chr10.g14860	5.77408	5.38363	8.29853	20.9347	12.46	20.0475	12.5329	10.3051	4.33598	6.48541	17.8141	9.05798	1.49322	0.00216121	-1.00855	0.222949	0.493691	0.402063	25575983	25577035	-	1053	-	-	XP_009340130.1 PREDICTED: uncharacterized protein LOC103932294 [Pyrus x bretschneideri]
Chr10.g14861	14.1786	18.0736	16.4692	44.1753	28.4801	47.4581	30.7247	36.3131	20.09	16.2405	40.0378	29.0426	1.33509	0.00455184	-0.499391	0.572396	0.846379	0.0596987	25573369	25575956	-	486	-	-	XP_018499345.1 PREDICTED: uncharacterized protein LOC103932646 [Pyrus x bretschneideri]
Chr10.g14862	95.4419	38.0594	49.4007	7.89804	14.1697	8.3836	3.56913	6.82605	7.18797	60.9673	10.1504	5.86105	-2.54038	4.71e-07	-0.845638	0.312722	-3.37215	7.64e-14	25565544	25566827	+	987	Q9SA38.1 RecName: Full=Organic cation/carnitine transporter 3; Short=AtOCT3	-	XP_009340553.2 PREDICTED: organic cation/carnitine transporter 3-like isoform X1 [Pyrus x bretschneideri]
Chr10.g14863	3.32914	4.10954	3.8817	5.05253	3.99976	4.38348	2.04432	2.03169	2.05604	3.77346	4.47859	2.04402	0.28334	0.627034	-1.17521	0.00741285	-0.876687	0.0512532	25555155	25559760	-	2289	Q39548.1 RecName: Full=Ent-kaur-16-ene synthase, chloroplastic; AltName: Full=Ent-kaurene synthase; AltName: Full=Ent-kaurene synthase B; Short=KSB; Flags: Precursor	PF03936:Terpene synthase family, metal binding domain|PF01397:Terpene synthase, N	XP_018499255.1 PREDICTED: ent-kaur-16-ene synthase, chloroplastic-like [Pyrus x bretschneideri]
Chr10.g14890	9.6076	13.2699	12.286	42.4656	59.8611	38.9614	41.0932	47.8456	73.6163	11.7212	47.0961	54.185	2.04737	1.06e-06	0.149655	0.90667	2.21679	3.94e-09	25342373	25347684	-	1291	O50044.1 RecName: Full=2-dehydro-3-deoxyphosphooctonate aldolase; AltName: Full=3-deoxy-D-manno-octulosonic acid 8-phosphate synthase; AltName: Full=KDO-8-phosphate synthase; Short=KDO 8-P synthase; Short=KDOPS; AltName: Full=Phospho-2-dehydro-3-deox		XP_008383167.1 PREDICTED: 2-dehydro-3-deoxyphosphooctonate aldolase [Malus domestica]
Chr10.g14894	55.2229	33.6137	34.9293	12.3431	16.3342	11.9237	6.22385	6.71129	14.0282	41.2553	13.5336	8.98777	-1.56499	0.000399795	-0.64625	0.469878	-2.19033	4.94e-07	25321870	25323428	+	1377	-	PF10184:Uncharacterized conserved protein (DUF2358)	XP_009349408.1 PREDICTED: uncharacterized protein LOC103940956 [Pyrus x bretschneideri]
Chr10.g14896	22.2358	9.9674	14.8262	4.99001	8.78814	7.57032	4.40655	4.31552	6.82359	15.6765	7.11616	5.18189	-1.09494	0.0735942	-0.511463	0.640455	-1.58878	0.00237221	25309038	25309904	+	525	-	-	XP_009349407.1 PREDICTED: metal tolerance protein 9-like [Pyrus x bretschneideri]
Chr10.g14929	42.67	37.4306	45.1886	30.4969	42.835	26.5195	16.6874	19.0315	20.3794	41.7631	33.2838	18.6994	-0.284335	0.595053	-0.881308	0.0869546	-1.15033	0.000650485	24806134	24808724	-	1651	Q9SA27.1 RecName: Full=DEAD-box ATP-dependent RNA helicase 36	PF00271:Helicase conserved C-terminal domain|PF00270:DEAD/DEAH box helicase	XP_008383143.1 PREDICTED: DEAD-box ATP-dependent RNA helicase 36 [Malus domestica]
Chr10.g14930	18.4441	14.8795	17.8167	5.79559	15.0937	4.97399	4.33183	5.49805	10.5656	17.0468	8.6211	6.7985	-0.93497	0.12694	-0.404569	0.804149	-1.31948	0.003852	24804358	24805680	-	1323	Q557E4.1 RecName: Full=SCF ubiquitin ligase complex protein SKP1b; AltName: Full=Glycoprotein FP21 isoform B; Contains: RecName: Full=SCF ubiquitin ligase complex protein SKP1b(4-162); Contains: RecName: Full=SCF ubiquitin ligase complex protein SKP1		XP_009341697.1 PREDICTED: SKP1-like protein 11 [Pyrus x bretschneideri]
Chr10.g14931	32.8271	19.9725	26.6386	14.9447	20.6464	13.4248	5.31219	6.64051	5.42049	26.4794	16.3386	5.79106	-0.65275	0.200373	-1.54282	0.000549352	-2.18323	6.34e-09	24799586	24801843	+	1257	Q8LCG7.2 RecName: Full=Nuclear transcription factor Y subunit C-2; Short=AtNF-YC-2; AltName: Full=Transcriptional activator HAP5B	PF00808:Histone-like transcription factor (CBF/NF-Y) and archaeal histone	XP_008383141.1 PREDICTED: nuclear transcription factor Y subunit C-2 [Malus domestica]
Chr10.g14936	11.0819	6.3957	5.53964	3.95049	6.58339	4.25	2.86302	2.57022	2.82884	7.67242	4.92796	2.75402	-0.593418	0.326902	-0.887371	0.160064	-1.46695	0.00122864	24773876	24775737	+	1763	-	PF02536:mTERF	XP_009341702.1 PREDICTED: uncharacterized protein LOC103933738 [Pyrus x bretschneideri]
Chr10.g14948	229.078	139.653	228.018	27.3842	80.5781	34.9809	20.47	22.2764	58.113	198.916	47.6477	33.6198	-2.01253	0.000140467	-0.566599	0.700253	-2.55538	2.93e-08	24702918	24705123	+	637	-	-	XP_009341711.1 PREDICTED: protein PXR1-like [Pyrus x bretschneideri]
Chr10.g14954	44.779	29.9068	23.479	4.97433	11.1576	5.3138	3.16736	4.58633	6.7053	32.7216	7.14858	4.81966	-2.14824	3.26e-05	-0.626488	0.583388	-2.75817	1.46e-10	24655881	24657509	-	1079	-	-	XP_009341713.1 PREDICTED: uncharacterized protein LOC103933752 [Pyrus x bretschneideri]
Chr10.g14975	23.483	19.1732	19.7851	8.57396	9.5199	7.35502	8.79102	6.60353	13.0911	20.8137	8.48296	9.4952	-1.25407	0.00528618	0.110358	0.936361	-1.12383	0.00906013	24453197	24462081	+	939	-	-	XP_008390219.1 PREDICTED: E3 ubiquitin-protein ligase At3g02290-like [Malus domestica]
Chr10.g14981	56.5958	73.3821	73.4844	340.175	62.9491	330.466	243.742	232.11	91.8269	67.8208	244.53	189.226	1.87739	0.00186494	-0.397929	0.835128	1.48808	0.00055278	24414086	24418314	-	2776	Q9ASR1.1 RecName: Full=Elongation factor 2; Short=EF-2; AltName: Full=Protein LOW EXPRESSION OF OSMOTICALLY RESPONSIVE GENES 1	PF03144:Elongation factor Tu domain 2|PF00679:Elongation factor G C-terminus|PF14492:Elongation Factor G, domain II|PF03	XP_009361805.1 PREDICTED: elongation factor 2 [Pyrus x bretschneideri]
Chr10.g14983	7.37778	8.4705	8.02992	52.4732	9.7244	44.2253	23.2252	26.8944	9.95528	7.9594	35.4743	20.0249	2.18391	0.000197868	-0.852848	0.52743	1.33878	0.002438	24406757	24409899	-	2780	Q9ASR1.1 RecName: Full=Elongation factor 2; Short=EF-2; AltName: Full=Protein LOW EXPRESSION OF OSMOTICALLY RESPONSIVE GENES 1	PF03144:Elongation factor Tu domain 2|PF14492:Elongation Factor G, domain II|PF03764:Elongation factor G, domain IV|PF00	XP_008383074.1 PREDICTED: elongation factor 2 [Malus domestica]
Chr10.g14985	14.31	7.97883	10.4299	5.71815	6.74736	5.88422	4.31676	4.65034	5.59405	10.9063	6.11658	4.85372	-0.791731	0.135135	-0.382421	0.63566	-1.15827	0.00901993	24401639	24402856	-	1218	Q689D6.1 RecName: Full=Protein ROOT PRIMORDIUM DEFECTIVE 1	PF11955:Plant organelle RNA recognition domain	XP_009345097.1 PREDICTED: protein ROOT PRIMORDIUM DEFECTIVE 1-like [Pyrus x bretschneideri]
Chr10.g14986	4.59961	6.98072	8.17642	10.1056	9.25413	9.38039	24.9839	27.2317	30.9866	6.58558	9.58004	27.7341	0.57673	0.286963	1.48771	1.16e-05	2.08132	3.24e-08	24382031	24383691	+	1410	Q9LDD1.1 RecName: Full=Probable BOI-related E3 ubiquitin-protein ligase 3; AltName: Full=RING-type E3 ubiquitin transferase BRG3	PF13920:Zinc finger, C3HC4 type (RING finger)	XP_009345096.1 PREDICTED: probable BOI-related E3 ubiquitin-protein ligase 3 [Pyrus x bretschneideri]
Chr10.g14988	79.6181	47.5579	58.0288	12.4156	26.0814	14.2492	10.3874	14.5905	24.3851	61.7349	17.5821	16.4543	-1.76551	0.000250012	-0.152829	0.926948	-1.89892	7.14e-06	24355303	24357586	+	1230	Q9LDY9.1 RecName: Full=Protein Iojap, chloroplastic; Flags: Precursor	PF02410:Ribosomal silencing factor during starvation	XP_009345094.2 PREDICTED: protein Iojap, chloroplastic-like [Pyrus x bretschneideri]
Chr10.g14990	1.30294	3.34559	1.72712	13.175	5.34106	10.2929	9.70768	9.41896	7.15921	2.12522	9.603	8.76195	2.20194	7.45e-05	-0.168535	0.905849	2.04565	6.71e-06	24339427	24343655	+	2551	-	-	XP_009345088.1 PREDICTED: uncharacterized protein LOC103936925 [Pyrus x bretschneideri]
Chr10.g14991	34.4214	32.3417	28.6828	14.5722	17.0646	16.5101	8.70886	12.6762	8.89975	31.8153	16.049	10.0949	-0.947495	0.0231919	-0.712133	0.195541	-1.64778	3.15e-06	24333023	24335482	+	1618	Q8GXC7.1 RecName: Full=F-box/kelch-repeat protein At3g06240	PF00646:F-box domain|PF07734:F-box associated	XP_009345085.1 PREDICTED: F-box/kelch-repeat protein At3g06240-like [Pyrus x bretschneideri]
Chr10.g14998	23.2871	32.0615	26.0152	117.507	35.7215	109.487	72.5899	63.5828	34.8062	27.1213	87.5719	56.993	1.7203	0.00109319	-0.651442	0.57852	1.07944	0.0083331	24293767	24299468	+	1671	Q84WV1.1 RecName: Full=T-complex protein 1 subunit gamma; Short=TCP-1-gamma; AltName: Full=CCT-gamma; AltName: Full=Chaperonin CCT3	PF00118:TCP-1/cpn60 chaperonin family	XP_009361772.1 PREDICTED: T-complex protein 1 subunit gamma-like [Pyrus x bretschneideri]
Chr10.g15021	6.66872	4.04385	4.10921	2.8605	1.53298	3.53664	0.529606	1.53476	1.29715	4.94059	2.64337	1.12051	-0.864465	0.160232	-1.28437	0.162489	-2.13773	8.08e-05	24079856	24083587	-	1787	C0LGH2.2 RecName: Full=Probable LRR receptor-like serine/threonine-protein kinase At1g56130; Flags: Precursor	PF00069:Protein kinase domain	XP_009344302.1 PREDICTED: putative serine/threonine-protein kinase isoform X1 [Pyrus x bretschneideri]
Chr10.g15025	1.99004	4.22552	2.62086	8.67844	1.7813	7.71288	9.89237	7.9246	4.00448	2.94548	6.05754	7.27381	1.06645	0.116935	0.234304	0.908615	1.31111	0.00582201	24047353	24060767	-	6192	P57997.1 RecName: Full=Translation initiation factor IF-2, chloroplastic; AltName: Full=PvIF2cp; Flags: Precursor	PF11987:Translation-initiation factor 2|PF00009:Elongation factor Tu GTP binding domain|PF00225:Kinesin motor domain	KOM42631.1 hypothetical protein LR48_Vigan05g023500 [Vigna angularis]
Chr10.g15036	296.387	323.543	383.568	193.795	239.509	235.723	65.6821	115.438	114.298	334.499	223.009	98.4727	-0.545468	0.217834	-1.22636	0.0104715	-1.75588	1.21e-06	23976564	23978390	-	971	Q03666.1 RecName: Full=Probable glutathione S-transferase; AltName: Full=Auxin-induced protein PCNT107	PF13410:Glutathione S-transferase, C-terminal domain|PF02798:Glutathione S-transferase, N-terminal domain	XP_008382602.1 PREDICTED: probable glutathione S-transferase [Malus domestica]
Chr10.g15043	234.676	164.55	217.055	62.5231	129.42	64.0488	59.2991	58.8129	124.912	205.427	85.3306	81.0078	-1.2206	0.0131828	-0.13352	0.936525	-1.3323	0.00154291	23942347	23944766	+	884	Q1H595.1 RecName: Full=Sm-like protein LSM2; Short=AtLSM2; AltName: Full=U6 snRNA-associated Sm-like protein LSM2	PF01423:LSM domain	XP_008372267.1 PREDICTED: sm-like protein LSM2 [Malus domestica]
Chr10.g15047	8.93039	7.7775	11.909	19.9823	38.3393	41.828	83.9191	131.067	151.104	9.53897	33.3832	122.03	1.84823	8.71e-05	1.82083	0.000637514	3.68682	3.99e-24	23917123	23921428	-	1634	P05414.1 RecName: Full=Peroxisomal (S)-2-hydroxy-acid oxidase; AltName: Full=Glycolate oxidase; Short=GOX; AltName: Full=Short chain alpha-hydroxy acid oxidase	PF01070:FMN-dependent dehydrogenase	XP_009344324.1 PREDICTED: peroxisomal (S)-2-hydroxy-acid oxidase [Pyrus x bretschneideri]
Chr10.g15051	62.8597	66.6983	84.7821	39.7085	52.6236	35.6397	27.4667	32.0117	27.2994	71.4467	42.6572	28.9259	-0.70233	0.12634	-0.607145	0.286163	-1.29579	0.000115409	23897942	23901480	-	1585	Q54WR5.1 RecName: Full=Coiled-coil domain-containing protein 94 homolog	PF04502:Family of unknown function (DUF572)	XP_009344330.1 PREDICTED: coiled-coil domain-containing protein 94 homolog [Pyrus x bretschneideri]
Chr10.g15054	67.2603	125.132	101.371	51.1688	57.4391	45.8187	32.7551	41.2399	43.4354	97.9212	51.4755	39.1435	-0.888889	0.0549452	-0.442426	0.464584	-1.31475	0.00047065	23870425	23875953	+	1732	-	-	XP_009367770.1 PREDICTED: uncharacterized protein LOC103957340 [Pyrus x bretschneideri]
Chr10.g15066	43.0361	19.4836	13.9006	7.88845	18.6901	6.97125	5.1929	9.32364	6.6485	25.4735	11.1833	7.05502	-1.13867	0.133478	-0.713866	0.596342	-1.84229	0.00255251	23723014	23723825	-	243	Q52QU2.1 RecName: Full=AP2-like ethylene-responsive transcription factor AIL6; AltName: Full=Protein AINTEGUMENTA-LIKE 6	-	XP_017180558.1 PREDICTED: AP2-like ethylene-responsive transcription factor ANT isoform X1 [Malus domestica]
Chr10.g15067	682.392	387.269	410.332	68.9921	118.647	96.8401	12.5382	20.6044	29.547	493.331	94.8265	20.8965	-2.33532	7.12e-08	-2.23545	1.45e-05	-4.55263	7.57e-30	23714779	23716730	+	1279	Q9SQ80.1 RecName: Full=Gibberellin 2-beta-dioxygenase 1; AltName: Full=GA 2-oxidase 1; AltName: Full=Gibberellin 2-beta-hydroxylase 1; AltName: Full=Gibberellin 2-oxidase 1; AltName: Full=Protein SLENDER	PF03171:2OG-Fe(II) oxygenase superfamily|PF	AEQ27855.1 GA2-oxidase [Pyrus communis]
Chr10.g15069	1.4204	2.47945	1.35014	8.41724	3.30589	6.73671	8.75734	8.57642	4.7254	1.75	6.15328	7.35305	1.84299	0.000509792	0.223199	0.882394	2.07625	1.52e-06	23674866	23682668	-	4623	Q9FPS9.2 RecName: Full=Ubiquitin carboxyl-terminal hydrolase 15; AltName: Full=Deubiquitinating enzyme 15; Short=AtUBP15; AltName: Full=Ubiquitin thioesterase 15; AltName: Full=Ubiquitin-specific-processing protease 15	-	XP_009367759.1 PREDICTED: ubiquitin carboxyl-terminal hydrolase 15-like isoform X2 [Pyrus x bretschneideri]
Chr10.g15070	206.646	129.569	149.684	49.0368	100.883	47.0377	34.4496	34.5435	82.53	161.966	65.6523	50.5077	-1.25514	0.0131218	-0.438327	0.748922	-1.6709	0.000171682	23670435	23672217	+	989	-	PF04832:SOUL heme-binding protein	XP_009367756.1 PREDICTED: heme-binding protein 2 [Pyrus x bretschneideri]
Chr10.g15075	70.1386	58.1663	82.5542	20.6106	37.3905	24.755	23.521	24.7125	31.8539	70.2864	27.5854	26.6958	-1.30544	0.00379764	-0.0991559	0.938358	-1.38732	6.37e-05	23633502	23636455	+	1795	Q99090.2 RecName: Full=Light-inducible protein CPRF2; AltName: Full=Common plant regulatory factor 2; Short=CPRF-2	PF00170:bZIP transcription factor|PF12498:Basic leucine-zipper C terminal	XP_008382956.1 PREDICTED: light-inducible protein CPRF2-like isoform X1 [Malus domestica]
Chr10.g15088	0.884781	1.01986	0.601077	3.57401	9.04816	8.88873	35.9368	62.1438	107.233	0.835238	7.1703	68.4378	3.13735	8.4e-06	3.2008	3.89e-07	6.35835	5.07e-33	23533910	23535119	+	733	Q41387.1 RecName: Full=Photosystem II reaction center W protein, chloroplastic; AltName: Full=PSII 6.1 kDa protein; Flags: Precursor	PF07123:Photosystem II reaction centre W protein (PsbW)	XP_008382953.1 PREDICTED: photosystem II reaction center W protein, chloroplastic-like [Malus domestica]
Chr10.g15092	41.4906	17.5495	26.6433	12.063	12.7593	11.6279	4.03254	6.06775	5.80177	28.5611	12.1501	5.30069	-1.19034	0.0226573	-1.24537	0.0131573	-2.42166	1.11e-07	23510834	23513035	+	678	Q9C889.1 RecName: Full=PRA1 family protein F2; Short=AtPRA1.F2; AltName: Full=Prenylated Rab acceptor 7	PF03208:PRA1 family protein	XP_009367738.1 PREDICTED: PRA1 family protein F2-like [Pyrus x bretschneideri]
Chr10.g15096	56.8587	47.3622	62.6683	4.81411	8.78908	9.63928	2.52087	2.04186	4.90738	55.6297	7.74749	3.1567	-2.80436	2.63e-10	-1.35447	0.0893866	-4.14066	4.66e-23	23490410	23491139	+	730	Q9SXS8.1 RecName: Full=Ethylene-responsive transcription factor 3; AltName: Full=Ethylene-responsive element-binding factor 3 homolog; AltName: Full=Ethylene-responsive element-binding factor 5; Short=EREBP-5; AltName: Full=NtERF5	PF00847:AP2 doma	XP_008382937.1 PREDICTED: ethylene-responsive transcription factor 8-like [Malus domestica]
Chr10.g15107	13.7484	12.3135	16.9193	2.98931	3.96285	3.8864	2.76727	2.99855	1.4788	14.3271	3.61285	2.41487	-1.94843	5.64e-05	-0.615328	0.565757	-2.55179	2.78e-08	23409459	23410408	-	855	O81117.2 RecName: Full=Cytochrome P450 94A1; AltName: Full=P450-dependent fatty acid omega-hydroxylase	PF00067:Cytochrome P450	XP_018507669.1 PREDICTED: cytochrome P450 94A1-like [Pyrus x bretschneideri]
Chr10.g15133	50.8609	34.0497	45.3281	12.6215	43.3674	14.1863	11.2119	11.5096	30.4307	43.4129	23.3917	17.7174	-0.840867	0.196514	-0.466398	0.7898	-1.28398	0.00875212	23170849	23173243	+	891	Q9M2J9.1 RecName: Full=Bet1-like SNARE 1-1; Short=AtBET11; AltName: Full=Bet1/Sft1-like SNARE 14a; Short=AtBS14a	-	XP_009367711.1 PREDICTED: bet1-like SNARE 1-1 [Pyrus x bretschneideri]
Chr10.g15135	15.9757	20.0471	18.7043	1.33955	5.21407	3.20991	1.87385	1.81242	1.69349	18.2424	3.25451	1.79325	-2.44568	1.38e-05	-0.907699	0.450717	-3.33644	2.49e-16	23165231	23167364	-	954	Q9ZP54.2 RecName: Full=Poly [ADP-ribose] polymerase 1; Short=PARP-1; AltName: Full=NAD(+) ADP-ribosyltransferase 1; Short=ADPRT-1; AltName: Full=Poly[ADP-ribose] synthase 1	PF00645:Poly(ADP-ribose) polymerase and DNA-Ligase Zn-finger region	XP_009367709.1 PREDICTED: poly [ADP-ribose] polymerase 1-like [Pyrus x bretschneideri]
Chr10.g15136	3.60674	2.82664	3.31026	1.65671	1.12575	1.82371	1.56464	1.44049	0.724367	3.24788	1.53539	1.24317	-1.04301	0.04306	-0.337995	0.796961	-1.37075	0.00386018	23160200	23164602	-	3394	Q2QXB3.1 RecName: Full=Deoxyhypusine hydroxylase-A; Short=DOHH-A; AltName: Full=Deoxyhypusine dioxygenase-A; AltName: Full=Deoxyhypusine monooxygenase-A	PF00078:Reverse transcriptase (RNA-dependent DNA polymerase)	XP_009335445.1 PREDICTED: uncharacterized protein LOC103928158 [Pyrus x bretschneideri]
Chr10.g15169	23.9445	46.6594	29.0543	96.7786	81.2468	80.819	6.25425	19.0527	14.1619	33.2194	86.2815	13.1563	1.41303	0.00142731	-2.7569	1.87e-07	-1.33023	0.00634408	22872093	22876111	-	1984	Q96303.1 RecName: Full=Inorganic phosphate transporter 1-4; Short=AtPht1;4; AltName: Full=H(+)/Pi cotransporter	PF00083:Sugar (and other) transporter	XP_009369491.1 PREDICTED: probable inorganic phosphate transporter 1-7 [Pyrus x bretschneideri]
Chr10.g15172	43.0674	27.9847	30.9789	9.90062	19.8999	7.88979	6.43534	10.6357	19.5729	34.0103	12.5634	12.2147	-1.3897	0.0103921	-0.100799	0.95963	-1.47037	0.00243684	22856983	22864499	-	768	Q5ZIX3.1 RecName: Full=Chromatin modification-related protein MEAF6; Short=MYST/Esa1-associated factor 6; AltName: Full=Esa1-associated factor 6 homolog; Short=Protein EAF6 homolog	PF09340:Histone acetyltransferase subunit NuA4	XP_009369490.1 PREDICTED: chromatin modification-related protein MEAF6-like isoform X2 [Pyrus x bretschneideri]
Chr10.g15173	5.89686	10.5027	10.4831	13.6828	18.3779	13.7307	23.5547	20.1848	24.7832	8.96088	15.2638	22.8409	0.807009	0.119281	0.533292	0.368464	1.35717	0.000620154	22853000	22856163	-	1471	Q9SJX7.2 RecName: Full=Protein root UVB sensitive 2, chloroplastic; AltName: Full=Protein WEAK AUXIN RESPONSE 1	PF04884:Vitamin B6 photo-protection and homoeostasis	XP_018505792.1 PREDICTED: protein root UVB sensitive 2, chloroplastic-like [Pyrus x bretschneideri]
Chr10.g15181	122.057	123.545	143.735	43.7676	100.458	46.3093	36.2506	44.9841	82.37	129.779	63.5115	54.5349	-0.984211	0.0588216	-0.278668	0.859329	-1.24159	0.0026493	22796963	22800333	-	892	-	-	XP_008382859.1 PREDICTED: mitochondrial inner membrane protease subunit 2-like [Malus domestica]
Chr10.g15183	3.74043	2.63967	4.21782	22.9835	26.949	28.4667	29.012	32.4498	41.6034	3.53264	26.133	34.3551	2.9301	1.02e-11	0.346727	0.637217	3.29489	8.79e-18	22791741	22792802	-	1062	O80362.1 RecName: Full=50S ribosomal protein L10, chloroplastic; AltName: Full=CL10; Flags: Precursor	PF00466:Ribosomal protein L10	XP_009369477.1 PREDICTED: 50S ribosomal protein L10, chloroplastic [Pyrus x bretschneideri]
Chr10.g15187	119.939	86.1173	77.3273	16.0541	21.7209	27.4575	9.5788	14.6818	11.3907	94.461	21.7441	11.8838	-2.07947	1.02e-06	-0.915567	0.124085	-2.98252	7.3e-17	22732084	22733258	-	999	Q9M1T1.1 RecName: Full=Probable arabinose 5-phosphate isomerase; Short=API; AltName: Full=CBS domain-containing protein CBSSIS1	PF00571:CBS domain|PF01380:SIS domain	XP_009369471.1 PREDICTED: probable arabinose 5-phosphate isomerase [Pyrus x bretschneideri]
Chr10.g15191	34.7153	19.2497	25.2812	6.99596	15.5231	6.18253	5.69277	5.58505	8.63081	26.4154	9.56719	6.63621	-1.41749	0.0123951	-0.584377	0.612254	-1.98499	2.61e-06	22696148	22698568	+	822	-	PF10494:Serine-threonine protein kinase 19	XP_009336140.1 PREDICTED: serine/threonine-protein kinase 19 [Pyrus x bretschneideri]
Chr10.g15192	8.76593	13.1637	8.87967	38.4222	16.0663	33.7738	45.5041	37.5992	27.4826	10.2698	29.4208	36.8619	1.54927	0.00162427	0.289804	0.819488	1.85145	6.81e-07	22681517	22693252	-	2423	Q93YV7.1 RecName: Full=Probable methyltransferase PMT3	PF03141:Putative S-adenosyl-L-methionine-dependent methyltransferase	XP_009369464.1 PREDICTED: probable methyltransferase PMT3 [Pyrus x bretschneideri]
Chr10.g15193	5.16001	4.44291	3.32244	21.1681	10.5316	21.3351	25.4625	25.1246	14.3287	4.30845	17.6783	21.6386	2.07084	8.06e-06	0.256706	0.845457	2.33759	1.81e-09	22674244	22681366	+	2608	Q93Z16.1 RecName: Full=Dolichyl-diphosphooligosaccharide--protein glycosyltransferase subunit 2; AltName: Full=Protein HAPLESS 6; AltName: Full=Ribophorin II; Short=RPN-II; AltName: Full=Ribophorin-2; Flags: Precursor	PF05817:Oligosaccharyltransfe	XP_009369463.1 PREDICTED: dolichyl-diphosphooligosaccharide--protein glycosyltransferase subunit 2-like isoform X2 [Pyrus x bretschneideri]
Chr10.g15195	54.0454	56.3633	68.9432	20.9355	29.4099	20.2826	27.6904	23.4336	33.3991	59.784	23.5427	28.1744	-1.30269	0.00205871	0.208701	0.836271	-1.076	0.00238147	22665420	22667758	-	1407	Q681Q7.1 RecName: Full=Uncharacterized protein At1g03900	PF07933:Protein of unknown function (DUF1681)	XP_009369458.1 PREDICTED: uncharacterized protein At1g03900-like [Pyrus x bretschneideri]
Chr10.g15203	24.5527	15.2979	22.4402	48.8158	80.5483	59.5545	61.3292	51.2442	84.1381	20.7636	62.9729	65.5705	1.64537	0.000263764	0.00603748	0.996575	1.67039	1.7e-05	22615964	22617601	-	733	Q9SIM4.1 RecName: Full=60S ribosomal protein L14-1	PF01929:Ribosomal protein L14	XP_009369452.1 PREDICTED: 60S ribosomal protein L14-1 [Pyrus x bretschneideri]
Chr10.g15205	70.665	54.1071	67.9155	16.1991	44.1115	15.3964	16.4564	17.3548	27.1518	64.2292	25.2357	20.321	-1.29871	0.0225923	-0.371321	0.803297	-1.65204	1.42e-05	22605952	22608443	-	639	Q941D5.1 RecName: Full=Vacuolar protein sorting-associated protein 2 homolog 3; Short=AtVPS2-3; AltName: Full=Charged multivesicular body protein 2 homolog 3; AltName: Full=ESCRT-III complex subunit VPS2 homolog 3	PF03357:Snf7	XP_009369450.1 PREDICTED: vacuolar protein sorting-associated protein 2 homolog 3-like [Pyrus x bretschneideri]
Chr10.g15212	5.53744	4.80839	4.26344	2.57506	2.4621	2.35873	1.36473	1.38467	1.48738	4.86976	2.4653	1.41226	-0.942425	0.0863065	-0.849817	0.21085	-1.77738	0.000186093	22550652	22554072	-	1464	Q2TSC7.1 RecName: Full=Glutathione gamma-glutamylcysteinyltransferase 1; AltName: Full=LjPCS1-8R; AltName: Full=Phytochelatin synthase 1	PF05023:Phytochelatin synthase|PF09328:Domain of unknown function (DUF1984)	XP_009369444.1 PREDICTED: glutathione gamma-glutamylcysteinyltransferase 1-like [Pyrus x bretschneideri]
Chr10.g15215	2.84955	2.92783	4.35021	6.13224	3.70131	10.3187	40.1189	28.0215	12.4284	3.37586	6.71741	26.8563	1.02513	0.0772158	1.96616	0.00751936	3.00117	4.57e-11	22532797	22537781	-	2532	B5WWZ9.1 RecName: Full=Long-chain-alcohol oxidase FAO2; AltName: Full=Long-chain fatty alcohol oxidase 2	PF00732:GMC oxidoreductase|PF05199:GMC oxidoreductase	XP_009369442.1 PREDICTED: long-chain-alcohol oxidase FAO2-like [Pyrus x bretschneideri]
Chr10.g15216	9.36306	10.0513	13.3396	24.6611	30.4595	22.7643	26.6095	25.7798	20.3839	10.918	25.9616	24.2577	1.29041	0.00283154	-0.14253	0.890124	1.16079	0.00163631	22528523	22533014	+	1723	O82662.1 RecName: Full=Succinate--CoA ligase [ADP-forming] subunit beta, mitochondrial; AltName: Full=Succinyl-CoA synthetase beta chain; Short=SCS-beta; Flags: Precursor	PF08442:ATP-grasp domain|PF00549:CoA-ligase	XP_008382828.1 PREDICTED: succinyl-CoA ligase [ADP-forming] subunit beta, mitochondrial [Malus domestica]
Chr10.g15218	61.3852	37.5954	45.9188	6.69657	10.5145	9.67358	2.66335	4.58232	3.68085	48.2998	8.96154	3.64217	-2.38831	2.69e-08	-1.34645	0.0171038	-3.72237	2.66e-22	22517849	22518993	+	1145	-	-	XP_009369507.2 PREDICTED: uncharacterized protein LOC103958911 [Pyrus x bretschneideri]
Chr10.g15221	7.72077	11.987	10.062	14.5304	16.3937	11.8405	26.1613	26.0159	41.9136	9.92328	14.2549	31.3636	0.56047	0.295976	1.08681	0.0350411	1.66703	3.29e-05	22496296	22498351	-	1029	Q9SFC6.1 RecName: Full=Rho GDP-dissociation inhibitor 1; Short=AtRhoGDI1; Short=Rho GDI-1	PF02115:RHO protein GDP dissociation inhibitor	XP_009369431.1 PREDICTED: rho GDP-dissociation inhibitor 1-like [Pyrus x bretschneideri]
Chr10.g15225	4.3185	9.59415	12.1224	47.1472	20.7982	47.56	26.7605	26.3835	19.4502	8.67835	38.5018	24.198	2.17893	4.68e-05	-0.705841	0.37928	1.48672	0.000925919	22467057	22473821	-	1896	Q8W034.1 RecName: Full=Heterogeneous nuclear ribonucleoprotein 1; Short=hnRNP1	-	XP_009369427.1 PREDICTED: heterogeneous nuclear ribonucleoprotein 1-like [Pyrus x bretschneideri]
Chr10.g15234	22.2921	13.4286	15.7898	9.51721	10.1806	9.34001	8.19563	8.43576	7.393	17.1702	9.67928	8.00813	-0.785819	0.0853911	-0.317386	0.620921	-1.09054	0.00321432	22398024	22406577	+	3753	Q84JA6.1 RecName: Full=Cellulose synthase A catalytic subunit 4 [UDP-forming]; Short=AtCesA4; AltName: Full=Protein IRREGULAR XYLEM 5; Short=AtIRX5	PF00249:Myb-like DNA-binding domain|PF14379:MYB-CC type transfactor, LHEQLE motif|PF03552:Cellulose	EXB45997.1 OsCesA4 protein [Morus notabilis]
Chr10.g15240	766.544	367.029	485.668	131.165	327.81	123.974	78.7212	87.446	154.534	539.747	194.317	106.9	-1.42337	0.0116097	-0.921802	0.327354	-2.32614	2.56e-08	22360758	22361730	+	360	Q9FNC9.3 RecName: Full=Mitochondrial import receptor subunit TOM9-2; AltName: Full=Mitochondrial import receptor subunit TOM22 homolog 2; AltName: Full=Translocase of outer membrane 22 kDa subunit homolog 2; AltName: Full=Translocase of outer membran		XP_008372389.1 PREDICTED: mitochondrial import receptor subunit TOM9-2 [Malus domestica]
Chr10.g15242	18.6005	24.2251	18.8259	53.572	27.0759	50.5561	44.7245	47.1412	41.7926	20.5505	43.7347	44.5528	1.12214	0.0156719	-0.0117511	0.993709	1.12458	0.000780198	22346669	22354235	-	2785	Q4KLU2.1 RecName: Full=Pre-mRNA-processing factor 39; AltName: Full=PRP39 homolog	-	XP_008382719.1 PREDICTED: pre-mRNA-processing factor 39-like isoform X1 [Malus domestica]
Chr10.g15245	1.67193	3.00827	1.4775	4.75688	2.53839	5.89929	7.11445	5.30842	4.41668	2.05256	4.39819	5.61318	1.12759	0.0716884	0.314946	0.801304	1.4557	0.00286431	22329255	22332779	-	1988	-	PF06101:Plant protein of unknown function (DUF946)	XP_009335223.1 PREDICTED: uncharacterized protein LOC103927961 isoform X1 [Pyrus x bretschneideri]
Chr10.g15246	44.9349	33.3196	37.2613	15.2621	22.0802	17.3497	14.6017	15.8084	19.1061	38.5052	18.2307	16.5054	-1.03643	0.0216695	-0.19287	0.853102	-1.21318	0.000948394	22326012	22328299	-	875	-	PF08695:Cytochrome oxidase complex assembly protein 1	XP_009335225.1 PREDICTED: uncharacterized protein LOC103927962 isoform X1 [Pyrus x bretschneideri]
Chr10.g15256	1.1752	1.91904	1.23558	16.3256	1.92216	14.8761	16.5642	14.3384	2.45477	1.44328	11.0413	11.1191	2.9597	1.03e-05	-0.0136984	0.996327	2.95128	3.4e-07	22222552	22228750	+	3863	Q7GB25.2 RecName: Full=ABC transporter C family member 5; Short=ABC transporter ABCC.5; Short=AtABCC5; AltName: Full=ATP-energized glutathione S-conjugate pump 5; AltName: Full=Glutathione S-conjugate-transporting ATPase 5; AltName: Full=Multidrug re		XP_018498268.1 PREDICTED: ABC transporter C family member 5-like [Pyrus x bretschneideri]
Chr10.g15268	21.6218	32.8971	34.1633	49.8443	49.5379	55.0938	83.3659	96.0094	92.8746	29.5607	51.492	90.7499	0.83742	0.060654	0.77328	0.0411569	1.62632	2.64e-06	22136858	22140222	+	1496	Q96533.2 RecName: Full=Alcohol dehydrogenase class-3; AltName: Full=Alcohol dehydrogenase class-III; AltName: Full=Glutathione-dependent formaldehyde dehydrogenase; Short=FALDH; Short=FDH; Short=GSH-FDH; AltName: Full=S-(hydroxymethyl)glutathione deh		XP_009370644.1 PREDICTED: alcohol dehydrogenase class-3 [Pyrus x bretschneideri]
Chr10.g15272	2.02093	2.1076	1.77826	7.0996	1.87414	4.89586	4.99942	5.03222	3.02685	1.96893	4.6232	4.35283	1.26262	0.0403454	-0.119587	0.948907	1.15393	0.009402	22112333	22116809	-	2808	Q8RWW0.1 RecName: Full=Receptor-like serine/threonine-protein kinase ALE2; AltName: Full=Protein ABNORMAL LEAF SHAPE 2; Flags: Precursor	PF07714:Protein tyrosine kinase	XP_008382692.1 PREDICTED: receptor-like serine/threonine-protein kinase ALE2 isoform X3 [Malus domestica]
Chr10.g15295	1.8351	0.912462	0.391113	3.31819	8.92728	9.02271	23.1036	36.7578	56.0259	1.04622	7.0894	38.6291	2.81605	0.000194713	2.39331	0.000219248	5.23341	4.31e-22	21962598	21964041	+	751	Q41229.1 RecName: Full=Photosystem I reaction center subunit IV B, chloroplastic; Short=PSI-E B; Contains: RecName: Full=Photosystem I reaction center subunit IV B isoform 2; Flags: Precursor	PF02427:Photosystem I reaction centre subunit IV / PsaE	XP_008382669.1 PREDICTED: photosystem I reaction center subunit IV B, chloroplastic-like [Malus domestica]
Chr10.g15298	2.25435	4.67052	4.22411	9.00612	2.83015	8.15318	11.4674	11.297	4.55774	3.71633	6.66315	9.1074	0.87048	0.170793	0.420267	0.784987	1.29987	0.00833472	21939128	21944168	-	3668	-	PF12552:Protein of unknown function (DUF3741)|PF14383:DUF761-associated sequence motif|PF14309:Domain of unknown function (DUF4378)	XP_008382666.1 PREDICTED: uncharacterized protein LOC103445438 isoform X2 [Malus domestica]
Chr10.g15304	1.6058	1.74282	1.22961	12.4479	2.35541	9.35339	13.3995	10.5073	3.52864	1.52608	8.05222	9.14514	2.42804	4.44e-05	0.156043	0.946426	2.59135	1.01e-07	21879516	21889025	-	4897	Q8RWY6.1 RecName: Full=CLIP-associated protein; Short=AtCLASP	PF12348:CLASP N terminal	XP_008382663.1 PREDICTED: LOW QUALITY PROTEIN: CLIP-associated protein [Malus domestica]
Chr10.g15307	13.3849	20.0939	14.8113	134.128	46.9047	116.363	113.949	158.316	76.0416	16.0967	99.1319	116.102	2.65245	3.1e-08	0.195608	0.90577	2.85731	4.15e-14	21859601	21864140	-	2350	Q05046.1 RecName: Full=Chaperonin CPN60-2, mitochondrial; AltName: Full=HSP60-2; Flags: Precursor	PF00118:TCP-1/cpn60 chaperonin family	XP_009371099.1 PREDICTED: chaperonin CPN60-2, mitochondrial-like [Pyrus x bretschneideri]
Chr10.g15337	4.9683	6.89077	4.61005	2.29225	1.40086	2.04521	0.785921	1.2477	2.41493	5.48971	1.91277	1.48285	-1.48523	0.0301784	-0.432045	0.821883	-1.89911	0.00449243	21626901	21630040	-	669	Q86HG9.2 RecName: Full=Probable serine/threonine-protein kinase DDB_G0271682	PF07714:Protein tyrosine kinase	XP_008358465.1 PREDICTED: uncharacterized protein LOC103422203 [Malus domestica]
Chr10.g15338	4.81933	7.40677	6.23622	2.4419	5.58661	4.0808	15.9632	12.089	31.0948	6.15411	4.03644	19.7157	-0.570099	0.407764	2.23246	0.000518582	1.68627	0.000473742	21622355	21624894	-	942	Q56WD9.2 RecName: Full=3-ketoacyl-CoA thiolase 2, peroxisomal; AltName: Full=Acetyl-CoA acyltransferase 2; AltName: Full=Beta-ketothiolase 2; AltName: Full=Peroxisomal 3-oxoacyl-CoA thiolase 2; AltName: Full=Peroxisome defective protein 1; Flags: Pre		XP_018498403.1 PREDICTED: 3-ketoacyl-CoA thiolase 2, peroxisomal-like [Pyrus x bretschneideri]
Chr10.g15355	38.7887	70.1926	63.5554	25.1011	33.8653	24.3659	20.3495	20.7394	21.8511	57.5122	27.7774	20.98	-1.00973	0.0311899	-0.452885	0.465961	-1.44648	7.81e-05	21503895	21509061	-	2067	-	PF07800:Protein of unknown function (DUF1644)	XP_009336041.1 PREDICTED: uncharacterized protein LOC103928682 [Pyrus x bretschneideri]
Chr10.g15358	6.4373	7.19886	4.74058	22.9351	3.67665	27.719	19.3477	21.5933	6.80209	6.12558	18.1102	15.9144	1.59093	0.0222581	-0.212856	0.930392	1.3852	0.00583096	21483030	21487085	-	1549	Q8N5L8.1 RecName: Full=Ribonuclease P protein subunit p25-like protein; Short=RNase P protein subunit-like p25; AltName: Full=Rpp25-like protein	PF01918:Alba	XP_009371366.1 PREDICTED: glycine-rich cell wall structural protein 1.8-like isoform X2 [Pyrus x bretschneideri]
Chr10.g15360	61.3109	33.8907	68.5823	6.2289	17.9092	3.89287	0.99204	1.78117	2.65067	54.5946	9.34366	1.80796	-2.49653	5.04e-05	-2.43816	0.00851912	-4.92603	1.55e-25	21453264	21456013	-	636	Q8GXU5.1 RecName: Full=Protein SULFUR DEFICIENCY-INDUCED 1; Short=AtSDI1	PF13414:TPR repeat	XP_009336031.1 PREDICTED: protein SULFUR DEFICIENCY-INDUCED 1-like [Pyrus x bretschneideri]
Chr10.g15361	8.50888	6.61045	12.1115	1.17917	3.07651	1.80358	0.424506	0.137537	0.243055	9.07696	2.01976	0.268366	-2.12776	0.00049591	-2.9403	0.00482699	-5.04279	5.83e-14	21442940	21446428	-	867	Q8GXU5.1 RecName: Full=Protein SULFUR DEFICIENCY-INDUCED 1; Short=AtSDI1	PF13414:TPR repeat	XP_009336032.1 PREDICTED: protein SULFUR DEFICIENCY-INDUCED 1-like [Pyrus x bretschneideri]
Chr10.g15363	187.454	110.198	116.286	65.8113	97.0489	63.767	45.5705	54.9672	75.1178	137.979	75.5424	58.5518	-0.824667	0.0901094	-0.419467	0.620141	-1.22704	0.0018125	21433908	21437939	+	1268	O48850.2 RecName: Full=Vesicle-associated membrane protein 725; Short=AtVAMP725	PF13774:Regulated-SNARE-like domain|PF00957:Synaptobrevin	NP_001280954.1 putative vesicle-associated membrane protein 726 [Malus domestica]
Chr10.g15372	6.13976	6.90938	6.72112	12.4765	11.9805	12.652	14.8525	12.6906	12.1274	6.59009	12.3697	13.2235	0.946131	0.0243408	0.0532012	0.956427	1.01369	0.00421955	21371537	21377769	-	2786	O48847.1 RecName: Full=Transcriptional corepressor LEUNIG_HOMOLOG; AltName: Full=Protein MUCILAGE-MODIFIED 1	-	XP_009334934.1 PREDICTED: transcriptional corepressor LEUNIG_HOMOLOG-like isoform X2 [Pyrus x bretschneideri]
Chr10.g15379	2.77879	2.0425	4.70575	7.23715	9.66933	7.37963	19.7462	23.9911	58.2042	3.17568	8.09537	33.9805	1.3942	0.0282976	2.0137	0.00162412	3.43268	7.87e-11	21313144	21314656	+	671	P49098.1 RecName: Full=Cytochrome b5	PF00173:Cytochrome b5-like Heme/Steroid binding domain	XP_009334928.1 PREDICTED: cytochrome b5-like [Pyrus x bretschneideri]
Chr10.g15388	22.4871	35.4406	45.4731	15.2968	18.9141	17.7275	11.1009	13.5888	19.2361	34.4669	17.3128	14.6419	-0.955056	0.0513855	-0.292308	0.758372	-1.22753	0.00445816	21263886	21265017	-	1132	-	PF13837:Myb/SANT-like DNA-binding domain	XP_008382615.1 PREDICTED: trihelix transcription factor ASIL1 [Malus domestica]
Chr10.g15393	2.32453	3.12598	2.43456	3.5498	3.81122	3.03587	6.54871	12.2343	9.31536	2.62836	3.46563	9.36613	0.434912	0.537421	1.38961	0.0115573	1.83677	9.2e-05	21224239	21225701	+	1116	-	-	--
Chr10.g15408	0.805446	1.23788	3.06421	5.20567	3.15149	4.33715	7.3134	4.59088	9.00281	1.70251	4.23144	6.96903	1.34749	0.0436987	0.673073	0.393156	2.04255	0.000234315	21126283	21129946	+	2013	Q9SFU3.1 RecName: Full=Purple acid phosphatase 15; AltName: Full=Phytase; Flags: Precursor	PF16656:Purple acid Phosphatase, N-terminal domain|PF00149:Calcineurin-like phosphoesterase	XP_009334914.1 PREDICTED: purple acid phosphatase 15-like isoform X1 [Pyrus x bretschneideri]
Chr10.g15413	4.66884	8.12678	5.73484	15.2772	10.4109	15.4074	14.475	15.6079	13.454	6.17682	13.6985	14.5123	1.18174	0.0128022	0.0427202	0.969768	1.23866	0.00137549	21094252	21099651	+	2292	-	PF10510:Phosphatidylinositol-glycan biosynthesis class S protein	XP_009370673.1 PREDICTED: GPI transamidase component PIG-S-like [Pyrus x bretschneideri]
Chr10.g15417	84.9256	64.9826	71.3569	9.16878	26.049	10.7541	3.36187	5.09781	7.41598	73.755	15.3239	5.29189	-2.21836	1.28e-05	-1.59393	0.0397266	-3.79587	1.6e-23	21067278	21070633	-	1345	Q8GYN5.1 RecName: Full=RPM1-interacting protein 4	PF05627:Cleavage site for pathogenic type III effector avirulence factor Avr	XP_009334905.1 PREDICTED: RPM1-interacting protein 4-like [Pyrus x bretschneideri]
Chr10.g15422	3.97	3.4609	2.71969	30.9753	23.1401	31.8265	49.5273	55.5002	35.6707	3.38353	28.6473	46.8994	3.11892	2.35e-15	0.672294	0.246732	3.80211	2.44e-27	21027559	21031359	-	2430	Q8LPT3.1 RecName: Full=Membrane protein of ER body-like protein	-	XP_009334903.1 PREDICTED: membrane protein of ER body-like protein [Pyrus x bretschneideri]
Chr10.g15427	83.8396	63.1154	67.6864	21.8449	45.3111	22.7034	19.4273	22.3436	41.8871	71.5472	29.9531	27.886	-1.20954	0.0137207	-0.161026	0.922296	-1.34987	0.00101859	21003289	21010674	+	1521	Q56XP9.2 RecName: Full=Ethylene-responsive transcription factor-like protein At4g13040	-	KHG11860.1 hypothetical protein F383_18873 [Gossypium arboreum]
Chr10.g15433	1.05334	2.72808	3.07437	17.8959	20.1214	15.0501	17.661	15.4077	18.7945	2.28526	17.6891	17.2877	2.98702	1.32e-09	-0.0806892	0.937893	2.92335	2.07e-11	20942281	20944929	-	2078	Q9LSG3.1 RecName: Full=Galacturonosyltransferase 8; AltName: Full=Glycosyltransferase QUASIMODO1	PF01501:Glycosyl transferase family 8	XP_009372229.1 PREDICTED: galacturonosyltransferase 8-like [Pyrus x bretschneideri]
Chr10.g15435	13.8815	20.5284	45.0984	130.273	47.9504	116.227	84.9493	73.7338	74.466	26.5028	98.15	77.7164	1.91896	0.000974755	-0.373902	0.745564	1.56128	0.00073424	20933691	20935695	+	1314	Q94F39.1 RecName: Full=Ninja-family protein AFP3; AltName: Full=ABI five-binding protein 3; Short=ABI5-binding protein 3	PF16135:TPL-binding domain in jasmonate signalling	XP_009372227.1 PREDICTED: ninja-family protein 1-like [Pyrus x bretschneideri]
Chr10.g15443	15.0716	21.5307	14.6743	7.06471	5.25473	7.79078	4.82289	9.08251	7.65135	17.0922	6.70341	7.18558	-1.31543	0.00507681	0.0565208	0.968834	-1.24469	0.0039366	20875090	20878210	+	1221	Q9LFP7.1 RecName: Full=Probable receptor-like protein kinase At5g15080	PF14392:Zinc knuckle|PF07714:Protein tyrosine kinase	XP_009338575.1 PREDICTED: probable receptor-like protein kinase At5g15080 [Pyrus x bretschneideri]
Chr10.g15445	22.2295	22.1279	26.7809	8.55807	11.4822	8.9919	5.99533	8.3633	3.71874	23.7128	9.6774	6.02579	-1.25207	0.00278001	-0.724262	0.354659	-1.96733	7.12e-07	20854943	20858007	-	2210	Q8VYU3.1 RecName: Full=GTP cyclohydrolase 1; AltName: Full=GTP cyclohydrolase I	PF01227:GTP cyclohydrolase I	XP_009372210.1 PREDICTED: GTP cyclohydrolase 1 [Pyrus x bretschneideri]
Chr10.g15446	23.9511	17.6581	16.5529	6.37432	5.22092	7.31229	5.62346	6.26248	4.51441	19.3873	6.30251	5.46679	-1.58316	0.000194869	-0.244903	0.797905	-1.81627	6.65e-07	20851113	20854382	+	2085	-	-	XP_009372214.1 PREDICTED: uncharacterized protein LOC103961399 isoform X2 [Pyrus x bretschneideri]
Chr10.g15450	5.04023	5.25931	8.16974	8.90703	15.239	11.0012	20.3362	14.8275	26.433	6.15642	11.7157	20.5322	0.970425	0.0648163	0.757018	0.275587	1.7476	2.28e-05	20825153	20827915	-	1528	Q9SV68.1 RecName: Full=Putative quinone-oxidoreductase homolog, chloroplastic	PF08240:Alcohol dehydrogenase GroES-like domain|PF13602:Zinc-binding dehydrogenase	XP_009372205.1 PREDICTED: putative quinone-oxidoreductase homolog, chloroplastic [Pyrus x bretschneideri]
Chr10.g15458	12.2718	11.6686	11.5649	25.5976	33.5649	26.4005	42.4082	40.0672	60.0394	11.8351	28.521	47.5049	1.31029	0.0017134	0.68568	0.222303	2.01455	7.56e-09	20802207	20804667	+	1308	Q9LVJ0.1 RecName: Full=UV-B-induced protein At3g17800, chloroplastic; Flags: Precursor	PF05542:Protein of unknown function (DUF760)	XP_009372204.1 PREDICTED: UV-B-induced protein At3g17800, chloroplastic [Pyrus x bretschneideri]
Chr10.g15467	1.73593	1.00048	1.10069	6.32807	2.27694	7.56879	7.06483	5.68135	2.44421	1.27903	5.39127	5.06347	2.11325	0.000632838	-0.120797	0.952149	2.00178	0.000261849	20694321	20696922	+	1868	Q06915.1 RecName: Full=Probable glucan endo-1,3-beta-glucosidase A6; AltName: Full=(1->3)-beta-glucan endohydrolase; Short=(1->3)-beta-glucanase; AltName: Full=Anther-specific protein A6; AltName: Full=Beta-1,3-endoglucanase; AltName: Full=Protein MA		XP_009372203.1 PREDICTED: probable glucan endo-1,3-beta-glucosidase A6 isoform X1 [Pyrus x bretschneideri]
Chr10.g15471	10.4264	16.5943	13.4412	131.825	35.0033	111.949	107.765	124.357	63.5434	13.4873	92.9257	98.555	2.8127	7.13e-08	0.0536522	0.978305	2.87621	2.47e-14	20675701	20679314	-	2076	Q9FJL3.1 RecName: Full=Peptidyl-prolyl cis-trans isomerase FKBP65; Short=PPIase FKBP65; AltName: Full=70 kDa peptidyl-prolyl isomerase; AltName: Full=FK506-binding protein 65; Short=AtFKBP65; AltName: Full=Immunophilin FKBP65; AltName: Full=Peptidyl-		XP_009372201.1 PREDICTED: peptidyl-prolyl cis-trans isomerase FKBP62-like [Pyrus x bretschneideri]
Chr10.g15472	4.65874	6.24787	4.89185	2.71302	0.712458	2.21792	1.80906	1.78954	0.951313	5.26615	1.88113	1.51664	-1.45346	0.0154493	-0.342053	0.846674	-1.78371	5.54e-05	20671473	20675326	+	2732	Q9SRT3.1 RecName: Full=Probable xyloglucan glycosyltransferase 6; AltName: Full=Cellulose synthase-like protein C6; Short=AtCslC6	PF13641:Glycosyltransferase like family 2	XP_009372200.1 PREDICTED: probable xyloglucan glycosyltransferase 6 [Pyrus x bretschneideri]
Chr10.g15483	122.083	64.419	107.156	292.172	487.971	285.618	155.709	199.05	220.146	97.8857	355.254	191.635	1.90541	2.9e-05	-0.941831	0.0969281	0.978889	0.0126576	20580957	20583333	+	1350	O65751.1 RecName: Full=40S ribosomal protein SA; AltName: Full=p40	PF00318:Ribosomal protein S2	XP_009334274.1 PREDICTED: 40S ribosomal protein SA-like isoform X1 [Pyrus x bretschneideri]
Chr10.g15500	86.8303	62.2963	74.3314	14.5646	49.1203	13.7335	5.41245	13.4442	17.3886	74.486	25.8061	12.0817	-1.4784	0.0168271	-1.15757	0.336901	-2.6207	1.2e-08	20479659	20480816	-	408	Q91VC0.1 RecName: Full=dCTP pyrophosphatase 1; AltName: Full=Deoxycytidine-triphosphatase 1; Short=dCTPase 1; AltName: Full=RS21-C6; AltName: Full=XTP3-transactivated gene A protein homolog	PF03819:MazG nucleotide pyrophosphohydrolase domain	XP_009372184.1 PREDICTED: dCTP pyrophosphatase 1-like [Pyrus x bretschneideri]
Chr10.g15501	60.3652	34.1625	53.2971	18.0353	45.1533	11.3845	11.5898	10.4179	32.2891	49.2749	24.8577	18.0989	-0.936608	0.165594	-0.524177	0.768048	-1.43756	0.00756007	20471151	20471608	+	372	-	-	XP_008372559.1 PREDICTED: uncharacterized protein LOC103435909 [Malus domestica]
Chr10.g15506	5.2685	7.18474	4.2345	19.242	13.6262	15.4164	19.4912	15.0625	13.5664	5.56258	16.0949	16.04	1.5676	0.000441039	-0.0456044	0.968834	1.53552	8.63e-05	20444591	20452289	-	2185	Q0WQE7.1 RecName: Full=AUGMIN subunit 3	PF14932:HAUS augmin-like complex subunit 3	XP_009334258.1 PREDICTED: AUGMIN subunit 3-like isoform X2 [Pyrus x bretschneideri]
Chr10.g15526	8.41568	3.47428	2.71668	8.78532	7.44388	7.0515	14.8067	14.1895	16.9498	4.86888	7.76023	15.3153	0.716414	0.263011	0.935034	0.0231064	1.6665	0.000550487	20286232	20289023	+	1811	Q8RXE8.1 RecName: Full=Probable sodium/metabolite cotransporter BASS3, chloroplastic; AltName: Full=Bile acid transporter 3; AltName: Full=Bile acid-sodium symporter family protein 3; Flags: Precursor	PF01758:Sodium Bile acid symporter family	XP_009334244.1 PREDICTED: probable sodium/metabolite cotransporter BASS3, chloroplastic [Pyrus x bretschneideri]
Chr10.g15534	4.65799	5.27103	4.85498	23.8637	4.25562	22.1028	13.905	16.7534	4.47829	4.928	16.7407	11.7122	1.79201	0.00418745	-0.541501	0.771013	1.25662	0.013968	20240756	20243926	+	2541	Q9Y7I8.2 RecName: Full=Zuotin; AltName: Full=DnaJ-related protein zuo1; Short=J protein zuo1; AltName: Full=Ribosome-associated complex subunit zuo1	PF00249:Myb-like DNA-binding domain|PF00226:DnaJ domain	XP_009334242.1 PREDICTED: dnaJ homolog subfamily C member 2-like [Pyrus x bretschneideri]
Chr10.g15556	75.3827	47.8632	64.1894	15.1639	28.6646	11.8314	12.7083	13.9629	25.5109	62.4784	18.5533	17.394	-1.70436	0.00057148	-0.150908	0.928611	-1.83541	5.32e-06	20116837	20120551	-	1597	P19672.3 RecName: Full=Putative rRNA methyltransferase YqxC	-	XP_009342381.1 PREDICTED: uncharacterized protein LOC103934359 [Pyrus x bretschneideri]
Chr10.g15558	7.36487	4.77912	5.83104	12.9857	12.9044	10.9175	25.5107	24.9563	17.9625	5.99167	12.2692	22.8098	1.07641	0.0222857	0.852546	0.0819486	1.94038	2.86e-07	20112816	20115516	+	1486	Q56XR7.1 RecName: Full=Rhodanese-like domain-containing protein 4A, chloroplastic; AltName: Full=Sulfurtransferase 4A; Short=AtStr4a; Flags: Precursor	-	XP_008382545.1 PREDICTED: rhodanese-like domain-containing protein 4A, chloroplastic [Malus domestica]
Chr10.g15562	20.9774	12.1381	13.0208	17.1927	26.9781	12.0905	4.17373	6.57689	4.20009	15.3788	18.7538	4.98357	0.333348	0.611339	-1.95905	0.000590513	-1.61552	0.000331964	20093297	20094266	-	970	Q9ASS4.1 RecName: Full=Probably inactive leucine-rich repeat receptor-like protein kinase At5g48380; Flags: Precursor	-	XP_009342387.1 PREDICTED: probably inactive leucine-rich repeat receptor-like protein kinase At5g48380 [Pyrus x bretschneideri]
Chr10.g15563	758.789	299.744	436.332	29.4788	72.7867	22.6624	12.192	8.20886	14.7612	498.289	41.6426	11.7207	-3.52979	1.01e-10	-1.88763	0.00993127	-5.4009	4.59e-38	20091728	20092849	+	414	Q6VAA6.1 RecName: Full=UDP-glycosyltransferase 74G1	-	XP_021815585.1 UDP-glycosyltransferase 74G1-like [Prunus avium]
Chr10.g15583	1.2684	0.604981	2.0007	4.55049	6.49532	2.67156	7.13429	9.8593	5.34354	1.29136	4.57245	7.44571	1.87225	0.00203499	0.657974	0.49198	2.54014	1.49e-07	19886034	19890418	+	3707	-	-	--
Chr10.g15594	23.5705	19.2408	27.2448	81.2232	92.4152	85.5969	65.2401	56.1786	44.7656	23.352	86.4118	55.3948	1.92796	3.93e-07	-0.684883	0.167666	1.25574	0.000396642	19767922	19771937	+	2043	O22446.2 RecName: Full=Histone deacetylase 19; Short=AtHD1; Short=HD	PF00850:Histone deacetylase domain	XP_008348955.1 PREDICTED: histone deacetylase 19-like [Malus domestica]
Chr10.g15603	24.7766	36.3262	14.4609	7.02697	21.6639	5.91555	3.96689	7.24311	11.9467	25.1879	11.5355	7.71889	-1.07848	0.123642	-0.643151	0.684071	-1.70257	0.00126002	19699458	19701299	+	782	Q8LEZ8.1 RecName: Full=AP-1 complex subunit sigma-1; AltName: Full=Adaptor AP-1 19 kDa protein; AltName: Full=Adaptor protein complex AP-1 sigma-1 subunit; AltName: Full=Adaptor-related protein complex 1 sigma-1 subunit; AltName: Full=Clathrin assemb		XP_008382523.1 PREDICTED: AP-1 complex subunit sigma-1 [Malus domestica]
Chr10.g15616	38.3083	26.4506	31.9737	7.31374	18.9564	6.95383	5.00163	8.16175	10.6478	32.2442	11.0747	7.93706	-1.49299	0.00681739	-0.53883	0.686513	-2.01539	6.23e-07	19607009	19618270	+	1293	Q8LEZ8.1 RecName: Full=AP-1 complex subunit sigma-1; AltName: Full=Adaptor AP-1 19 kDa protein; AltName: Full=Adaptor protein complex AP-1 sigma-1 subunit; AltName: Full=Adaptor-related protein complex 1 sigma-1 subunit; AltName: Full=Clathrin assemb		XP_008382523.1 PREDICTED: AP-1 complex subunit sigma-1 [Malus domestica]
Chr10.g15617	4.85801	5.0397	8.25073	5.88709	7.88402	4.78287	2.83567	2.14372	2.20989	6.04948	6.18466	2.39643	0.0733599	0.92581	-1.41167	0.00938982	-1.32406	0.00711723	19604751	19606085	+	1335	Q9SZL5.1 RecName: Full=Pentatricopeptide repeat-containing protein At4g38150	PF01535:PPR repeat|PF13041:PPR repeat family	XP_008382522.1 PREDICTED: pentatricopeptide repeat-containing protein At4g38150 [Malus domestica]
Chr10.g15618	3.7794	1.54894	2.28225	5.41158	6.04953	4.70813	6.25055	6.25408	6.60403	2.53686	5.38975	6.36955	1.13596	0.0630181	0.195119	0.846803	1.34551	0.00835422	19602108	19604691	-	1287	Q9SZL6.1 RecName: Full=Transcription termination factor MTERF6, chloroplastic/mitochondrial; AltName: Full=Mitochondrial transcription termination factor 6; AltName: Full=Protein PIGMENT DEFECTIVE 191; Flags: Precursor	PF02536:mTERF	XP_008382521.1 PREDICTED: transcription termination factor MTERF6, chloroplastic/mitochondrial [Malus domestica]
Chr10.g15634	10.6773	8.50876	5.49244	0.727276	2.57884	2.7545	0.769436	0.387787	1.14216	8.22615	2.0202	0.766461	-1.98654	0.005628	-1.45874	0.31691	-3.42876	1.43e-07	19461090	19462946	+	615	-	-	XP_009350486.1 PREDICTED: uncharacterized protein LOC103942009 [Pyrus x bretschneideri]
Chr10.g15637	20.0819	18.5253	22.6749	41.6858	39.913	41.7628	33.9417	47.235	40.7745	20.4274	41.1205	40.6504	1.04793	0.00890304	-0.0604536	0.952149	1.00143	0.00440059	19446324	19450242	-	1752	Q99JW2.1 RecName: Full=Aminoacylase-1; Short=ACY-1; AltName: Full=N-acyl-L-amino-acid amidohydrolase	PF01546:Peptidase family M20/M25/M40	XP_009340791.1 PREDICTED: aminoacylase-1-like isoform X1 [Pyrus x bretschneideri]
Chr10.g15638	46.9015	28.2839	30.1041	7.77284	21.268	9.86053	8.51121	9.82282	18.1663	35.0965	12.9671	12.1668	-1.38811	0.0127444	-0.151471	0.933706	-1.51995	0.000584726	19444136	19445627	-	1044	-	-	XP_004290082.1 PREDICTED: uncharacterized protein LOC101306390 [Fragaria vesca subsp. vesca] [Fragaria vesca]
Chr10.g15640	0.282664	0.0434423	0.153622	1.82688	1.55844	1.77198	4.21652	5.86244	5.19229	0.15991	1.7191	5.09042	3.51583	0.000183522	1.52098	0.00192641	5.06596	1.16e-12	19437245	19439045	+	1434	O65493.1 RecName: Full=Cysteine protease XCP1; AltName: Full=Xylem cysteine peptidase 1; Short=AtXCP1; Flags: Precursor	PF08246:Cathepsin propeptide inhibitor domain (I29)|PF00112:Papain family cysteine protease	XP_009340788.1 PREDICTED: cysteine protease XCP1-like [Pyrus x bretschneideri]
Chr10.g15642	164.573	78.1824	109.88	6.2267	27.9694	4.3911	4.54911	4.66987	7.93271	117.545	12.8624	5.71723	-3.13567	1.86e-06	-1.23545	0.337826	-4.35495	2.97e-27	19427243	19428340	-	1098	-	-	XP_009340795.1 PREDICTED: uncharacterized protein LOC103932873 [Pyrus x bretschneideri]
Chr10.g15645	14.53	12.5833	13.109	2.09049	12.203	1.89995	1.08447	1.39938	2.69781	13.4074	5.39783	1.72722	-1.25783	0.106814	-1.71434	0.176806	-2.95869	4.23e-11	19392466	19398351	+	1406	Q7DNC3.1 RecName: Full=Mitochondrial phosphate carrier protein 1, mitochondrial; AltName: Full=Mitochondrial phosphate transporter 1; Short=MPT1; AltName: Full=Phosphate transporter 3;3	PF00153:Mitochondrial carrier protein	XP_009340798.1 PREDICTED: mitochondrial phosphate carrier protein 1, mitochondrial-like [Pyrus x bretschneideri]
Chr10.g15646	6.09804	9.29325	7.4267	45.5595	6.44802	39.7022	16.2022	16.2058	5.50576	7.606	30.5699	12.6379	2.03295	0.00166532	-1.30082	0.293409	0.740059	0.151645	19381983	19386272	-	3164	Q8LPQ8.2 RecName: Full=Monosaccharide-sensing protein 2; AltName: Full=Sugar transporter MSSP2	PF00083:Sugar (and other) transporter	XP_009340799.1 PREDICTED: monosaccharide-sensing protein 2-like [Pyrus x bretschneideri]
Chr10.g15648	61.5188	107.644	93.038	26.5068	29.5007	25.4172	10.8171	14.8804	14.3723	87.4003	27.1415	13.3566	-1.64865	7.57e-05	-1.06964	0.00894593	-2.70246	3.89e-14	19372197	19375842	-	1779	P93006.1 RecName: Full=Probable protein phosphatase 2C 27; Short=AtPP2C27; AltName: Full=Probable protein phosphatase 2C G group 1; Short=AtPP2CG1	PF08243:SPT2 chromatin protein|PF00481:Protein phosphatase 2C	XP_018499410.1 PREDICTED: probable protein phosphatase 2C 27 [Pyrus x bretschneideri]
Chr10.g15690	7.40157	6.70718	8.3488	70.1154	69.8549	90.2397	24.9984	49.865	20.2682	7.48585	76.7367	31.7105	3.3958	1.38e-19	-1.31274	0.0360478	2.09052	1.55e-06	19102490	19103727	-	1161	Q9SII5.1 RecName: Full=Protein EXORDIUM-like 5; Flags: Precursor	PF04674:Phosphate-induced protein 1 conserved region	XP_009345927.1 PREDICTED: protein EXORDIUM-like 5 [Pyrus x bretschneideri]
Chr10.g15693	12.6418	26.2138	15.9495	5.61466	9.01128	6.85411	3.35121	2.2137	5.04219	18.2684	7.16002	3.5357	-1.3123	0.00992426	-1.07342	0.122505	-2.36352	2.25e-07	19071368	19074687	-	1616	P27450.2 RecName: Full=Probable serine/threonine-protein kinase Cx32, chloroplastic; Flags: Precursor	PF07714:Protein tyrosine kinase	XP_009345926.1 PREDICTED: probable serine/threonine-protein kinase NAK [Pyrus x bretschneideri]
Chr10.g15696	10.2035	10.698	9.05784	39.1943	12.8026	36.6229	32.637	28.0568	13.0041	9.98646	29.5399	24.566	1.59514	0.00186359	-0.297215	0.860822	1.307	0.00193913	19036033	19051319	-	4775	P56941.1 RecName: Full=Niemann-Pick C1 protein; Flags: Precursor	-	XP_009345922.1 PREDICTED: Niemann-Pick C1 protein [Pyrus x bretschneideri]
Chr10.g15698	12.7388	7.19857	9.04315	2.14606	5.50549	2.63119	3.48979	2.88456	5.95421	9.66017	3.42758	4.10952	-1.4474	0.00943229	0.203473	0.906412	-1.22383	0.00730137	19022243	19025546	+	2501	-	-	XP_009345919.1 PREDICTED: uncharacterized protein LOC103937700 [Pyrus x bretschneideri]
Chr10.g15719	29.572	15.9332	20.4746	4.01864	6.80096	2.86843	0.771587	0.999954	1.32534	21.9933	4.56268	1.03229	-2.22565	9.71e-05	-2.20623	0.0120734	-4.42013	1.29e-15	18884161	18884637	-	477	Q9LK22.1 RecName: Full=Plant UBX domain-containing protein 1; Short=PUX1; AltName: Full=CDC48-interacting UBX-domain protein 1	PF00789:UBX domain	XP_009344803.1 PREDICTED: plant UBX domain-containing protein 1-like [Pyrus x bretschneideri]
Chr10.g15721	3.67548	5.19325	4.69854	2.59324	2.21411	2.31078	1.34569	1.78758	1.74644	4.52243	2.37271	1.62657	-0.894297	0.0744644	-0.591268	0.389223	-1.46994	0.000547178	18859689	18863767	-	2735	Q8W486.1 RecName: Full=Uncharacterized protein At1g04910	PF10250:GDP-fucose protein O-fucosyltransferase	XP_009344792.1 PREDICTED: uncharacterized protein At1g04910-like [Pyrus x bretschneideri]
Chr10.g15787	0.907479	0.581122	0.684996	0.993414	1.79329	1.09401	4.97007	4.4865	3.71309	0.724532	1.29357	4.38989	0.88372	0.305089	1.72177	0.00223989	2.61842	3.74e-07	18270890	18274396	-	1608	P29162.1 RecName: Full=L-ascorbate oxidase homolog; AltName: Full=Pollen-specific protein NTP303; Flags: Precursor	PF07731:Multicopper oxidase|PF07732:Multicopper oxidase|PF00394:Multicopper oxidase	ASU50953.1 ascorbate oxidase [Eriobotrya japonica]
Chr10.g15789	107.151	165.311	219.762	88.0659	107.822	73.8417	64.4654	68.6088	94.9806	164.075	89.9098	76.0182	-0.827441	0.096769	-0.292575	0.743915	-1.10103	0.00701799	18264870	18267224	+	690	Q2TBV6.1 RecName: Full=Coiled-coil domain-containing protein 124	PF06244:Protein of unknown function (DUF1014)	XP_007200410.1 coiled-coil domain-containing protein 124 [Prunus persica]
Chr10.g15791	2.6318	4.77417	3.67353	10.7458	3.14603	10.1945	12.424	11.677	8.33643	3.69317	8.02875	10.8125	1.14782	0.0700625	0.395531	0.778161	1.55526	0.000222733	18251941	18255141	-	1879	Q93ZY2.2 RecName: Full=Rop guanine nucleotide exchange factor 1; Short=AtRopGEF1; AltName: Full=Kinase partner protein-like; Short=KPP-like; AltName: Full=Rho of plants guanine nucleotide exchange factor 1	PF03759:PRONE (Plant-specific Rop nucleot	XP_009347846.1 PREDICTED: rop guanine nucleotide exchange factor 1 isoform X1 [Pyrus x bretschneideri]
Chr10.g15801	12.6329	9.67679	11.5158	6.65918	6.04628	4.55919	6.15803	4.40879	5.19414	11.2752	5.75488	5.25365	-0.929726	0.047395	-0.176057	0.876085	-1.09069	0.004892	18181986	18188950	-	2015	F4JTP5.1 RecName: Full=Serine/threonine-protein kinase STY46; AltName: Full=Serine/threonine/tyrosine-protein kinase 46	PF07714:Protein tyrosine kinase|PF01842:ACT domain	XP_009347900.1 PREDICTED: serine/threonine-protein kinase STY46 [Pyrus x bretschneideri]
Chr10.g15804	4.92261	5.29055	4.24063	2.5233	2.9081	1.68765	1.51818	0.93674	1.4317	4.81793	2.37302	1.29554	-0.98137	0.0633133	-0.920816	0.215535	-1.88532	1.86e-05	18157041	18167316	-	2355	F4JTP5.1 RecName: Full=Serine/threonine-protein kinase STY46; AltName: Full=Serine/threonine/tyrosine-protein kinase 46	PF07714:Protein tyrosine kinase	XP_009347900.1 PREDICTED: serine/threonine-protein kinase STY46 [Pyrus x bretschneideri]
Chr10.g15817	65.9152	36.5821	44.9511	8.26075	19.2016	8.27116	5.32333	7.94035	17.1231	49.1494	11.9112	10.1289	-1.99667	0.00010702	-0.295647	0.870784	-2.27061	1.76e-06	18064989	18067640	-	1284	-	PF05180:DNL zinc finger	XP_008358361.1 PREDICTED: uncharacterized protein LOC103422104 [Malus domestica]
Chr10.g15818	4.22654	2.85655	2.02951	8.22787	10.1433	8.38986	7.49701	8.91338	9.61868	3.03753	8.92036	8.67636	1.59836	0.00159434	-0.0877879	0.936204	1.52566	0.000664166	18058466	18065040	+	1592	Q5SR56.3 RecName: Full=Hippocampus abundant transcript-like protein 1; AltName: Full=Major facilitator superfamily domain-containing 14B	PF07690:Major Facilitator Superfamily	XP_017181425.1 PREDICTED: LOW QUALITY PROTEIN: hippocampus abundant transcript 1 protein-like [Malus domestica]
Chr10.g15823	5.16218	5.82922	3.44656	2.97992	1.68103	3.7398	2.67213	2.22804	1.49095	4.81265	2.80025	2.13037	-0.747638	0.192324	-0.429429	0.709033	-1.16481	0.0096479	18009439	18013668	-	3345	Q40392.1 RecName: Full=TMV resistance protein N	PF01582:TIR domain|PF00931:NB-ARC domain	XP_009340497.2 PREDICTED: TMV resistance protein N-like [Pyrus x bretschneideri]
Chr10.g15835	25.5503	26.1006	23.3505	49.0103	41.1412	49.8222	55.1712	54.9735	43.2543	25.0005	46.6579	51.133	0.937217	0.0198391	0.0910619	0.927871	1.04103	0.00191252	17923235	17928781	+	2129	Q43432.1 RecName: Full=V-type proton ATPase subunit B 1; Short=V-ATPase subunit B 1; AltName: Full=Vacuolar proton pump subunit B 1	PF02874:ATP synthase alpha/beta family, beta-barrel domain|PF00006:ATP synthase alpha/beta family, nucleotide-bindi	XP_008382093.1 PREDICTED: V-type proton ATPase subunit B2 [Malus domestica]
Chr10.g15846	3.89925	3.55381	7.63885	20.0838	9.03144	16.6166	16.7027	11.0708	3.92857	5.03064	15.2439	10.5673	1.63389	0.00434226	-0.559276	0.701725	1.08309	0.0878341	17811279	17812684	-	894	-	-	XP_008382102.1 PREDICTED: RNA-binding protein 39-like [Malus domestica]
Chr10.g15852	62.6799	31.3734	53.7339	16.5097	31.0922	13.6649	7.43215	14.1902	15.5633	49.2624	20.4223	12.3952	-1.22273	0.0226732	-0.774785	0.4081	-1.98234	3.45e-06	17780554	17784839	+	1521	Q9ZVX2.2 RecName: Full=Transcription factor ABORTED MICROSPORES; AltName: Full=Basic helix-loop-helix protein 21; Short=AtbHLH21; Short=bHLH 21; AltName: Full=Transcription factor EN 48; AltName: Full=bHLH transcription factor bHLH021	PF06916:Prot	XP_017189200.1 PREDICTED: transcription factor ABORTED MICROSPORES [Malus domestica]
Chr10.g15856	58.5657	79.4449	62.734	62.898	57.1819	55.3633	36.2683	30.5235	27.3095	66.9149	58.4811	31.3671	-0.15667	0.770118	-0.941462	0.0167529	-1.08421	0.00176856	17737235	17741383	-	2176	-	PF05278:Arabidopsis phospholipase-like protein (PEARLI 4)	XP_009376940.1 PREDICTED: uncharacterized protein LOC103965590 isoform X2 [Pyrus x bretschneideri]
Chr10.g15858	14.9037	7.65222	13.6209	32.396	66.2065	44.045	81.1862	101.943	105.162	12.0589	47.5492	96.0969	2.02623	3.01e-05	0.964226	0.106181	3.00583	3.62e-16	17726324	17727842	+	1213	P93004.2 RecName: Full=Aquaporin PIP2-7; AltName: Full=Plasma membrane intrinsic protein 2-7; Short=AtPIP2;7; AltName: Full=Plasma membrane intrinsic protein 3; AltName: Full=Salt stress-induced major intrinsic protein; Contains: RecName: Full=Aquapo		XP_009376943.1 PREDICTED: probable aquaporin PIP2-8 [Pyrus x bretschneideri]
Chr10.g15861	60.4794	35.6803	38.8527	18.7632	28.6072	18.0984	13.2141	14.8267	22.2064	45.0041	21.823	16.7491	-0.999653	0.0450379	-0.43514	0.642504	-1.41717	0.000639962	17690985	17693777	+	756	Q39255.1 RecName: Full=SKP1-like protein 1A; Short=SKP1-like 1; AltName: Full=UFO-binding protein 1	PF01466:Skp1 family, dimerisation domain|PF03931:Skp1 family, tetramerisation domain	XP_009376944.1 PREDICTED: SKP1-like protein 1B [Pyrus x bretschneideri]
Chr10.g15864	53.354	35.5536	41.2824	16.0763	29.1538	17.5968	14.5739	14.1958	19.2207	43.3967	20.9423	15.9968	-1.00599	0.0386139	-0.441146	0.621399	-1.43035	8.23e-05	17668702	17672354	+	1407	Q8LBA6.2 RecName: Full=CDP-diacylglycerol--inositol 3-phosphatidyltransferase 1; AltName: Full=Phosphatidylinositol synthase 1; Short=AtPIS1; Short=PI synthase 1; Short=PtdIns synthase 1	PF01066:CDP-alcohol phosphatidyltransferase	XP_009376945.1 PREDICTED: probable CDP-diacylglycerol--inositol 3-phosphatidyltransferase 2 [Pyrus x bretschneideri]
Chr10.g15869	20.2234	12.8612	12.1596	3.84753	4.49595	3.64304	0.565356	0.51288	1.81272	15.0814	3.99551	0.963652	-1.87457	0.000947913	-2.13684	0.0286959	-3.99811	2.99e-10	17616126	17617922	-	465	Q9SZN7.1 RecName: Full=Heavy metal-associated isoprenylated plant protein 26; Short=AtHIP26; Short=AtHIPP26; AltName: Full=Farnesylated protein 6; Short=AtFP6; Flags: Precursor	PF00403:Heavy-metal-associated domain	XP_009376948.1 PREDICTED: heavy metal-associated isoprenylated plant protein 26-like [Pyrus x bretschneideri]
Chr10.g15871	21.2795	19.747	25.8778	16.0176	14.5359	13.6108	8.40486	9.15183	11.42	22.3014	14.7215	9.65891	-0.560346	0.240946	-0.655933	0.218257	-1.19909	0.00164285	17605200	17608082	+	1101	Q8VY76.1 RecName: Full=Basic leucine zipper 19; Short=AtbZIP19; Short=bZIP protein 19	PF07716:Basic region leucine zipper|PF13456:Reverse transcriptase-like	XP_009376950.1 PREDICTED: basic leucine zipper 23-like [Pyrus x bretschneideri]
Chr10.g15874	103.772	111.199	109.542	35.2115	60.2137	35.3143	27.3285	27.994	34.89	108.171	43.5798	30.0708	-1.26778	0.00408659	-0.587123	0.419768	-1.83809	8.92e-09	17567058	17570312	+	1214	Q38937.1 RecName: Full=Rac-like GTP-binding protein ARAC5; AltName: Full=GTPase protein ROP4; Flags: Precursor	PF00071:Ras family	XP_009376954.1 PREDICTED: rac-like GTP-binding protein ARAC3 [Pyrus x bretschneideri]
Chr10.g15887	5.82238	3.92148	9.46203	83.3866	21.0453	89.3499	44.5592	35.2142	10.3866	6.40196	64.5939	30.0533	3.36461	3.56e-09	-1.13156	0.357213	2.24046	2.55e-05	17404792	17407292	+	2367	O49607.1 RecName: Full=Subtilisin-like protease SBT1.6; AltName: Full=Subtilase subfamily 1 member 6; Short=AtSBT1.6; AltName: Full=Subtilisin-like serine protease 2; Short=At-SLP2; Flags: Precursor	PF00082:Subtilase family|PF05922:Peptidase inhib	XP_008363295.1 PREDICTED: LOW QUALITY PROTEIN: subtilisin-like protease SBT1.6 [Malus domestica]
Chr10.g15889	7.81956	10.0966	12.7204	30.2292	33.4907	25.3093	21.2176	21.9867	27.839	10.2122	29.6764	23.6811	1.57836	0.000253624	-0.374221	0.588825	1.22174	0.0014458	17382801	17386721	+	1524	P55034.1 RecName: Full=26S proteasome non-ATPase regulatory subunit 4 homolog; AltName: Full=26S proteasome regulatory subunit RPN10; Short=AtRPN10; AltName: Full=26S proteasome regulatory subunit S5A homolog; AltName: Full=Multiubiquitin chain-bindi		XP_008349263.1 PREDICTED: 26S proteasome non-ATPase regulatory subunit 4 homolog [Malus domestica]
Chr10.g15899	17.3211	12.4541	20.9804	6.22731	6.06507	9.49773	2.97819	2.88054	2.48673	16.9185	7.26337	2.78182	-1.1826	0.0119828	-1.42504	0.00193022	-2.59361	2.39e-12	17280119	17285415	-	2401	F4I9E1.1 RecName: Full=Protein NUCLEAR FUSION DEFECTIVE 4	PF06813:Nodulin-like	XP_009349684.1 PREDICTED: protein NUCLEAR FUSION DEFECTIVE 4-like [Pyrus x bretschneideri]
Chr10.g15917	1.03503	1.35427	1.2416	1.38905	1.36817	2.02343	2.97544	2.83915	3.29642	1.2103	1.59355	3.037	0.431371	0.527419	0.885099	0.118089	1.33306	0.00293791	17079577	17085652	+	2898	Q9URY4.1 RecName: Full=Putative amidase C869.01; Flags: Precursor	PF01425:Amidase	XP_011457929.1 PREDICTED: uncharacterized protein LOC101306479 isoform X2 [Fragaria vesca subsp. vesca] [Fragaria vesca]
Chr10.g15921	182.132	128.49	177.837	66.9228	101.21	73.0731	57.6997	72.0902	94.9126	162.819	80.4019	74.9008	-0.974789	0.0281526	-0.153553	0.896687	-1.11079	0.00280415	17061189	17062307	+	1119	Q39613.1 RecName: Full=Peptidyl-prolyl cis-trans isomerase; Short=PPIase; AltName: Full=Cyclophilin; AltName: Full=Cyclosporin A-binding protein; AltName: Full=Rotamase	PF00160:Cyclophilin type peptidyl-prolyl cis-trans isomerase/CLD	XP_018507652.1 PREDICTED: peptidyl-prolyl cis-trans isomerase [Pyrus x bretschneideri]
Chr10.g15928	85.0488	46.5898	66.8442	132.801	175.971	133.385	87.4316	103.706	99.4941	66.1609	147.386	96.8771	1.19885	0.00721794	-0.652773	0.187855	0.55987	0.166247	16977729	16981288	+	1059	P45434.3 RecName: Full=Translocon-associated protein subunit alpha; Short=TRAP-alpha; AltName: Full=Signal sequence receptor subunit alpha; Short=SSR-alpha; Flags: Precursor	PF03896:Translocon-associated protein (TRAP), alpha subunit	XP_009377657.1 PREDICTED: translocon-associated protein subunit alpha-like [Pyrus x bretschneideri]
Chr10.g15940	23.0378	18.3731	24.8156	49.7136	41.3605	45.3879	60.372	65.0716	58.6436	22.0755	45.4873	61.3624	1.08138	0.0091076	0.389163	0.479835	1.4845	8.33e-06	16864468	16867853	-	1302	Q9M4S8.1 RecName: Full=Triosephosphate isomerase, chloroplastic; Short=TIM; Short=Triose-phosphate isomerase; Flags: Precursor	PF00121:Triosephosphate isomerase	XP_009337933.1 PREDICTED: triosephosphate isomerase, chloroplastic-like [Pyrus x bretschneideri]
Chr10.g15946	298.349	177.636	197.925	65.9517	118.332	57.5726	33.9743	40.7259	66.1227	224.636	80.6186	46.941	-1.43149	0.00320892	-0.836316	0.294069	-2.24908	9.19e-09	16813565	16816149	-	1057	O76767.1 RecName: Full=ER lumen protein-retaining receptor	PF00810:ER lumen protein retaining receptor	XP_009369013.1 PREDICTED: putative ER lumen protein-retaining receptor C28H8.4 [Pyrus x bretschneideri]
Chr10.g15954	7.68706	9.98761	11.2232	30.0947	14.7059	37.5156	34.6694	44.7818	37.5534	9.63261	27.4387	39.0015	1.54125	0.00207233	0.469632	0.635805	2.02512	5.48e-09	16754850	16759145	+	1603	-	-	XP_009337926.1 PREDICTED: uncharacterized protein LOC103930325 [Pyrus x bretschneideri]
Chr10.g15963	5.52106	3.32588	4.92559	6.03539	0.888175	5.61907	1.40352	1.73439	0.576943	4.59084	4.18088	1.23829	-0.104667	0.916804	-1.78083	0.102315	-1.87577	0.000204948	16689107	16692230	-	2922	Q9LJM4.1 RecName: Full=Receptor-like protein kinase HAIKU2; Flags: Precursor	PF00069:Protein kinase domain	XP_018500720.1 PREDICTED: receptor-like protein kinase HAIKU2 [Pyrus x bretschneideri]
Chr10.g15967	2.72413	3.14001	4.24962	14.5129	18.8861	14.4337	21.594	19.367	29.7669	3.37125	15.9442	23.576	2.28178	2.3e-07	0.513758	0.45015	2.81468	2.35e-13	16666481	16670482	-	1607	P93732.3 RecName: Full=Proline iminopeptidase; Short=PIP; AltName: Full=Prolyl aminopeptidase; Short=PAP	PF00561:alpha/beta hydrolase fold	XP_008382379.1 PREDICTED: proline iminopeptidase [Malus domestica]
Chr10.g15978	2.5021	2.30727	1.1332	12.0299	5.78502	10.8591	34.0784	45.8208	59.4029	1.98086	9.55799	46.434	2.30603	0.00307855	2.23351	1.95e-05	4.55858	2.1e-18	16122452	16122775	+	324	Q9LMU1.1 RecName: Full=Probable zinc metallopeptidase EGY3, chloroplastic; AltName: Full=Protein ETHYLENE-DEPENDENT GRAVITROPISM-DEFICIENT AND YELLOW-GREEN 3; Short=AtEGY3; Flags: Precursor	-	XP_009335346.2 PREDICTED: probable zinc metallopeptidase EGY3, chloroplastic [Pyrus x bretschneideri]
Chr10.g15979	0.360303	0.369163	0.979087	5.01705	2.99041	4.15058	20.5249	16.6501	15.2973	0.569518	4.05268	17.4908	2.86957	2.2e-05	2.06832	9.83e-07	4.95504	4.4e-24	16119554	16121984	+	1350	Q9LMU1.1 RecName: Full=Probable zinc metallopeptidase EGY3, chloroplastic; AltName: Full=Protein ETHYLENE-DEPENDENT GRAVITROPISM-DEFICIENT AND YELLOW-GREEN 3; Short=AtEGY3; Flags: Precursor	-	XP_009335346.2 PREDICTED: probable zinc metallopeptidase EGY3, chloroplastic [Pyrus x bretschneideri]
Chr10.g15995	2.51374	0.804861	2.84618	3.13703	8.1963	3.03044	4.21169	8.16532	14.5205	2.05493	4.78792	8.96583	1.27791	0.205933	0.845068	0.556622	2.14523	0.00516453	16001500	16002454	-	387	-	-	XP_008372973.1 PREDICTED: uncharacterized protein LOC103436325 [Malus domestica]
Chr10.g16005	9.55844	6.1095	7.36338	2.71076	3.21725	2.11797	1.73812	1.54394	2.08987	7.67711	2.68199	1.79064	-1.47478	0.00295274	-0.632493	0.429606	-2.09138	8.57e-07	15898044	15908619	-	1815	Q9C7Z9.2 RecName: Full=Serine carboxypeptidase-like 18; Flags: Precursor	PF00450:Serine carboxypeptidase	XP_009375674.1 PREDICTED: serine carboxypeptidase-like 7 [Pyrus x bretschneideri]
Chr10.g16034	51.572	43.9509	61.0329	24.3744	33.4836	23.6319	12.8232	12.2024	12.4992	52.1853	27.1633	12.5083	-0.899764	0.0425294	-1.16632	0.00470238	-2.05128	3.7e-10	15635829	15648598	+	1759	Q8VWK4.1 RecName: Full=Telomere repeat-binding factor 1; Short=AtTRB1; AltName: Full=MYB transcription factor	PF00538:linker histone H1 and H5 family|PF00249:Myb-like DNA-binding domain	XP_009375658.1 PREDICTED: telomere repeat-binding factor 1-like isoform X1 [Pyrus x bretschneideri]
Chr10.g16049	26.498	29.6764	36.2642	6.53439	8.49218	7.42212	3.67536	4.16777	7.36527	30.8129	7.4829	5.06947	-2.00232	8.16e-07	-0.616042	0.455246	-2.59789	5.54e-11	15474864	15478200	+	1545	Q43295.1 RecName: Full=Adenylyl-sulfate kinase 1, chloroplastic; AltName: Full=ATP adenosine-5'-phosphosulfate 3'-phosphotransferase 1; AltName: Full=Adenosine-5'-phosphosulfate kinase 1; Short=APS kinase 1; Flags: Precursor	PF01583:Adenylylsulpha	XP_009375667.1 PREDICTED: adenylyl-sulfate kinase 3 [Pyrus x bretschneideri]
Chr10.g16080	6.76666	13.6073	10.3481	47.4461	8.12724	45.9789	29.666	37.4214	15.838	10.2407	33.8507	27.6418	1.75041	0.00764209	-0.320652	0.876085	1.43868	0.00151247	15303654	15309322	-	1845	P93484.1 RecName: Full=Vacuolar-sorting receptor 1; AltName: Full=80 kDa proaleurein-binding protein; AltName: Full=BP-80; Flags: Precursor	PF12662:Complement Clr-like EGF-like|PF02225:PA domain	XP_009349164.1 PREDICTED: vacuolar-sorting receptor 3-like [Pyrus x bretschneideri]
Chr10.g16092	15.974	7.91746	13.3117	0.188856	1.91767	1.41221	0.673415	0.52867	0.484434	12.4011	1.17291	0.562173	-3.36191	8.43e-07	-1.10426	0.562936	-4.44162	4.91e-17	15216761	15217775	-	1015	O22533.1 RecName: Full=Zinc finger protein ZAT6; AltName: Full=COLD INDUCED ZINC FINGER PROTEIN 2	PF13912:C2H2-type zinc finger	XP_009347118.1 PREDICTED: zinc finger protein ZAT10-like [Pyrus x bretschneideri]
Chr10.g16099	1.07931	1.84308	1.35783	5.60039	0.773157	6.91543	6.8056	4.89502	2.1821	1.42674	4.42966	4.62758	1.65867	0.0295971	0.0356542	0.990044	1.70403	0.00129474	15133668	15138471	-	2704	O80970.1 RecName: Full=BTB/POZ domain-containing protein NPY2; AltName: Full=Protein NAKED PINS IN YUC MUTANTS 2	PF00651:BTB/POZ domain|PF03000:NPH3 family	XP_009347119.1 PREDICTED: BTB/POZ domain-containing protein NPY2-like [Pyrus x bretschneideri]
Chr10.g16119	20.0384	38.0806	33.9668	12.255	9.09446	12.5631	7.1722	7.58273	6.48396	30.6952	11.3042	7.07963	-1.40686	0.00308125	-0.715983	0.201237	-2.10816	1.11e-07	14984117	14985173	-	975	-	PF12767:Transcriptional regulator of RNA polII, SAGA, subunit	XP_009347744.1 PREDICTED: uncharacterized protein LOC103939388 [Pyrus x bretschneideri]
Chr10.g16120	94.4599	56.4617	77.4389	22.524	26.2098	21.8142	22.4892	20.1379	31.4953	76.1202	23.516	24.7075	-1.65297	6.31e-05	0.0213274	0.986258	-1.61345	1.73e-05	14980190	14982608	+	1356	Q2TXA2.1 RecName: Full=Protein sym1	PF04117:Mpv17 / PMP22 family	XP_009347743.1 PREDICTED: protein SYM1-like [Pyrus x bretschneideri]
Chr10.g16122	162.7	115.858	164.647	74.262	109.764	77.4605	40.3932	52.7826	59.9872	147.735	87.1623	51.0543	-0.718075	0.124146	-0.821864	0.133942	-1.52388	1.69e-05	14972404	14974506	+	863	Q9XIC7.1 RecName: Full=Somatic embryogenesis receptor kinase 2; Short=AtSERK2; AltName: Full=Somatic embryogenesis receptor-like kinase 2; Flags: Precursor	PF08263:Leucine rich repeat N-terminal domain|PF13855:Leucine rich repeat	XP_009347745.1 PREDICTED: somatic embryogenesis receptor kinase 2-like [Pyrus x bretschneideri]
Chr10.g16135	72.4833	78.1889	98.2622	19.069	32.7919	26.1088	19.9936	17.0759	25.9501	82.9781	25.9899	21.0066	-1.63325	0.000159758	-0.358596	0.705742	-1.9731	2.6e-08	14904370	14905810	-	831	Q852U6.1 RecName: Full=Probable E3 ubiquitin-protein ligase RHY1A; AltName: Full=RING-H2 finger Y1a; AltName: Full=RING-H2 zinc finger protein RHY1a	PF13639:Ring finger domain	XP_009337618.1 PREDICTED: probable E3 ubiquitin-protein ligase RHY1A [Pyrus x bretschneideri]
Chr10.g16140	3.33971	5.80072	8.90958	2.70442	3.66147	2.16936	1.89898	1.61505	1.18921	6.01667	2.84508	1.56775	-1.04125	0.0900344	-0.899339	0.237198	-1.92822	0.000178125	14864870	14867519	-	1772	O81760.1 RecName: Full=Probable protein phosphatase 2C 63; Short=AtPP2C63	PF00481:Protein phosphatase 2C	XP_009376591.1 PREDICTED: probable protein phosphatase 2C 63 [Pyrus x bretschneideri]
Chr10.g16159	38.8451	27.2546	33.4208	16.1789	29.1134	13.5738	9.35284	9.36375	15.7596	33.1735	19.622	11.4921	-0.711708	0.205432	-0.828395	0.326625	-1.52191	0.000275733	14666185	14670132	+	624	-	-	XP_008338242.1 PREDICTED: uncharacterized protein LOC103401311 isoform X1 [Malus domestica]
Chr10.g16163	0.271949	0.271671	0.0738996	7.05197	3.8935	7.95579	25.1338	18.3807	15.0807	0.20584	6.30042	19.5317	4.9653	2.52e-17	1.59473	0.00253433	6.57186	2.86e-41	14601269	14607139	-	2981	Q8L7W8.1 RecName: Full=Alpha-L-fucosidase 2; AltName: Full=Alpha-1,2-fucosidase 2; AltName: Full=Alpha-L-fucosidase 95A; Short=AtFuc95A; AltName: Full=Alpha-L-fucoside fucohydrolase 2; AltName: Full=Protein ALTERED XYLOGLUCAN 8; Flags: Precursor	P	XP_009345064.1 PREDICTED: alpha-L-fucosidase 2-like isoform X1 [Pyrus x bretschneideri]
Chr10.g16173	32.6174	44.3816	25.8663	4.51772	3.81708	5.49495	3.43408	2.5709	2.383	34.2885	4.60992	2.796	-2.85906	2.19e-12	-0.761028	0.193723	-3.60575	2.24e-23	14510320	14520181	-	3154	A3EWL3.1 RecName: Full=DNA repair protein REV1; Short=AtREV1; AltName: Full=Rev1-like terminal deoxycytidyl transferase	PF00817:impB/mucB/samB family	XP_008338232.1 PREDICTED: DNA repair protein REV1 isoform X6 [Malus domestica]
Chr10.g16176	28.8935	21.2979	30.5023	70.8868	95.3809	55.1306	58.2853	65.5335	59.2562	26.8979	73.7994	61.025	1.50007	0.000653161	-0.322165	0.711588	1.19157	0.000607289	14455056	14459056	+	1170	Q9C6D2.1 RecName: Full=Methylthioribose kinase; Short=AtMTK; Short=MTR kinase	PF01636:Phosphotransferase enzyme family	XP_009370124.1 PREDICTED: methylthioribose kinase-like [Pyrus x bretschneideri]
Chr10.g16179	2.33322	2.03904	2.90079	7.39208	7.8925	5.6624	8.66412	7.33502	9.98939	2.42435	6.98233	8.66284	1.56781	0.00136706	0.262844	0.774221	1.84803	6.63e-06	14440784	14445016	-	1772	Q71DJ5.1 RecName: Full=Triacylglycerol lipase 1; Flags: Precursor	PF04083:Partial alpha/beta-hydrolase lipase region	XP_009370121.1 PREDICTED: triacylglycerol lipase 1-like isoform X1 [Pyrus x bretschneideri]
Chr10.g16182	24.5298	26.7575	16.2398	3.81964	3.01484	3.84675	1.52625	1.17338	1.08863	22.5091	3.56041	1.26276	-2.6235	7e-11	-1.53422	0.000356399	-4.14406	3.6e-30	14410010	14421177	-	4065	A3EWL3.1 RecName: Full=DNA repair protein REV1; Short=AtREV1; AltName: Full=Rev1-like terminal deoxycytidyl transferase	PF00817:impB/mucB/samB family|PF16759:DNA ligase 3 BRCT domain|PF11799:impB/mucB/samB family C-terminal domain	XP_018505954.1 PREDICTED: DNA repair protein REV1-like [Pyrus x bretschneideri]
Chr10.g16196	41.9484	39.4959	44.6477	24.0501	30.7735	19.2029	17.6041	19.4315	24.718	42.0307	24.6755	20.5845	-0.726142	0.115904	-0.311945	0.732666	-1.02116	0.00392338	14227078	14230227	-	1347	Q9LT72.1 RecName: Full=RNA pseudouridine synthase 4, mitochondrial; AltName: Full=RNA pseudouridylate synthase 4; AltName: Full=RNA-uridine isomerase 4; Flags: Precursor	PF00849:RNA pseudouridylate synthase	XP_009341344.1 PREDICTED: RNA pseudouridine synthase 4, mitochondrial-like [Pyrus x bretschneideri]
Chr10.g16205	9.87368	5.11149	5.17786	1.72029	5.08328	2.00475	1.6852	2.21672	3.15192	6.72101	2.93611	2.35128	-1.14736	0.12244	-0.378256	0.837037	-1.50973	0.00991948	14144005	14145352	-	780	-	-	XP_009335834.1 PREDICTED: LOW QUALITY PROTEIN: PRKR-interacting protein 1 [Pyrus x bretschneideri]
Chr10.g16207	67.995	35.9113	41.4456	27.5957	49.9754	29.9505	19.1991	21.4397	27.6675	48.4506	35.8405	22.7687	-0.388664	0.51518	-0.707259	0.314066	-1.07977	0.00863084	14130011	14134219	-	1079	Q9LT71.1 RecName: Full=Reticulon-like protein B11; Short=AtRTNLB11	PF02453:Reticulon	XP_008338223.1 PREDICTED: reticulon-like protein B11 [Malus domestica]
Chr10.g16211	4.14406	5.67234	7.68333	11.2788	8.29153	11.8652	14.1104	19.0963	15.3165	5.83324	10.4785	16.1744	0.87946	0.100223	0.584801	0.34695	1.47842	0.00038239	14082348	14084302	-	1252	Q8L9J9.2 RecName: Full=Probable carbohydrate esterase At4g34215	PF03629:Domain of unknown function (DUF303)	XP_009335841.1 PREDICTED: probable carbohydrate esterase At4g34215 [Pyrus x bretschneideri]
Chr10.g16227	68.6819	37.3507	47.0047	22.255	31.8951	27.9772	18.0844	19.687	28.382	51.0124	27.3758	22.0511	-0.855167	0.0761927	-0.362821	0.669626	-1.2003	0.0029273	13815032	13818157	+	1381	-	PF00168:C2 domain	XP_009358734.1 PREDICTED: protein SRC2 homolog [Pyrus x bretschneideri]
Chr10.g16317	13.9857	16.9956	13.6257	0.833153	1.87999	2.61402	0.263682	0.598017	1.19772	14.869	1.77572	0.686473	-3.02943	1.62e-08	-1.44207	0.282731	-4.46755	3.14e-17	10035880	10036876	-	997	Q9SZ06.1 RecName: Full=Ethylene-responsive transcription factor ERF109	PF00847:AP2 domain	XP_009365682.1 PREDICTED: ethylene-responsive transcription factor ERF109-like [Pyrus x bretschneideri]
Chr10.g16332	47.9761	33.3135	43.5877	16.4012	23.5161	15.9111	13.8709	14.7727	21.0353	41.6258	18.6095	16.5596	-1.11852	0.0184049	-0.220358	0.849945	-1.32144	0.000957635	9887078	9890304	-	561	Q93YN0.1 RecName: Full=Protein disulfide-isomerase SCO2; AltName: Full=Protein SNOWY COTYLEDON 2; Flags: Precursor	-	XP_009362911.1 PREDICTED: protein disulfide-isomerase SCO2-like isoform X1 [Pyrus x bretschneideri]
Chr10.g16333	8.16965	10.3608	8.3833	4.50292	5.08035	4.04058	3.48298	3.99162	3.46512	8.97124	4.54129	3.64657	-0.943874	0.056224	-0.360678	0.674798	-1.29107	0.00166816	9884928	9886698	-	1419	Q9STS9.1 RecName: Full=Putative pentatricopeptide repeat-containing protein At3g47840	PF00036:EF hand|PF13499:EF-hand domain pair	XP_018504368.1 PREDICTED: putative pentatricopeptide repeat-containing protein At3g47840 [Pyrus x bretschneideri]
Chr10.g16342	72.304	102.705	123.498	55.3403	42.6873	55.7895	23.5762	19.9229	31.0656	99.5024	51.2723	24.8549	-0.921154	0.0425712	-1.09108	0.0148849	-1.99248	1.05e-07	9811821	9812634	+	814	B4FFZ9.1 RecName: Full=Oil body-associated protein 1A	PF06884:Protein of unknown function (DUF1264)	XP_009344653.1 PREDICTED: oil body-associated protein 1A-like [Pyrus x bretschneideri]
Chr10.g16363	60.6144	39.0069	51.3885	22.5932	24.5611	17.2785	2.3239	15.8114	27.8126	50.3366	21.4776	15.316	-1.1867	0.0102591	-0.544607	0.783614	-1.70995	0.00969414	9480271	9480813	-	543	Q9SMN0.1 RecName: Full=Probable carboxylesterase 12; AltName: Full=AtCXE12	PF07859:alpha/beta hydrolase fold	XP_009350610.1 PREDICTED: probable carboxylesterase 12 [Pyrus x bretschneideri]
Chr10.g16364	69.5634	64.3522	63.4952	24.462	32.1194	27.0939	1.90878	33.845	47.5241	65.8036	27.8918	27.7593	-1.19797	0.00735437	-0.0616593	0.983885	-1.23731	0.359267	9479877	9480179	-	303	Q9SX78.1 RecName: Full=Probable carboxylesterase 2; AltName: Full=AtCXE2	PF07859:alpha/beta hydrolase fold	XP_009346270.1 PREDICTED: probable carboxylesterase 12 [Pyrus x bretschneideri]
Chr10.g16377	5.3475	4.68455	5.23127	1.55948	1.37903	2.14889	1.83815	2.32039	2.08505	5.08777	1.6958	2.0812	-1.5466	0.00389714	0.250921	0.850121	-1.28121	0.00532044	9298147	9299662	+	1516	Q9FX94.1 RecName: Full=Probable carboxylesterase 5; AltName: Full=AtCXE5	-	XP_008392309.1 PREDICTED: probable carboxylesterase 5 [Malus domestica]
Chr10.g16390	13.5113	17.6506	14.2998	5.661	6.63989	4.22932	4.93497	6.95593	5.11417	15.1539	5.51007	5.66836	-1.42028	0.00272001	-0.0034366	0.998231	-1.41139	0.000438973	9129233	9132917	-	1140	-	-	XP_009358069.1 PREDICTED: uncharacterized protein LOC103948737 [Pyrus x bretschneideri]
Chr10.g16391	68.6318	107.502	143.357	267.706	289.003	304.455	351.313	315.265	291.524	106.497	287.055	319.367	1.46808	0.000844753	0.109976	0.902269	1.59321	2.2e-05	9119038	9123607	-	1571	Q9LEB3.1 RecName: Full=Polyadenylate-binding protein RBP47; Short=Poly(A)-binding protein RBP47; AltName: Full=RNA-binding protein 47; Short=NplRBP47	PF00076:RNA recognition motif. (a.k.a. RRM, RBD, or RNP domain)	XP_009358068.1 PREDICTED: polyadenylate-binding protein RBP47-like [Pyrus x bretschneideri]
Chr10.g16394	26.6849	19.0782	19.4288	8.65264	8.86109	9.9089	10.8442	8.19806	8.34134	21.7306	9.14088	9.12788	-1.20897	0.0165183	-0.0432396	0.975206	-1.23842	0.00541873	9078633	9082779	+	480	Q7XA66.1 RecName: Full=Zinc finger protein ZOP1; AltName: Full=Zinc-finger and OCRE domain-containing protein 1	-	XP_009356986.1 PREDICTED: zinc finger protein ZOP1 [Pyrus x bretschneideri]
Chr10.g16401	1.33419	3.46633	1.87032	6.00907	3.30508	6.10184	7.27276	5.8641	4.45899	2.22361	5.13866	5.86528	1.23604	0.0372408	0.153775	0.910611	1.40284	0.00451299	9019953	9027352	+	2552	Q9SCS2.1 RecName: Full=CDPK-related kinase 5; Short=AtCRK5; AltName: Full=Calcium/calmodulin-dependent protein kinase 1	PF00069:Protein kinase domain	XP_009347422.1 PREDICTED: CDPK-related kinase 5-like isoform X1 [Pyrus x bretschneideri]
Chr10.g16408	0.668285	1.73813	0.605333	8.63027	8.59414	10.4528	10.669	10.9641	11.3137	1.00392	9.22574	10.9823	3.21944	5.01e-09	0.207043	0.803182	3.44065	1.29e-12	8938322	8941552	-	1577	Q7K486.1 RecName: Full=Armadillo repeat-containing protein 6 homolog	-	XP_008392296.1 PREDICTED: armadillo repeat-containing protein 6 [Malus domestica]
Chr10.g16423	1.28587	1.77412	1.74711	9.60519	2.23495	7.68042	6.82341	5.86766	2.70944	1.60237	6.50686	5.1335	2.04964	0.000674501	-0.371658	0.833031	1.68764	0.000502298	8685242	8688192	+	2774	Q9XIL5.3 RecName: Full=Pentatricopeptide repeat-containing protein At2g15820, chloroplastic; AltName: Full=Protein ORGANELLE TRANSCRIPT PROCESSING 51; Short=AtOTP51; Flags: Precursor	PF03161:LAGLIDADG DNA endonuclease family	XP_018497789.1 PREDICTED: pentatricopeptide repeat-containing protein At2g15820, chloroplastic [Pyrus x bretschneideri]
Chr10.g16431	117.599	74.4735	81.2884	34.7749	70.1619	30.03	21.6371	25.8854	28.0393	91.1202	44.9889	25.1873	-0.970266	0.0718455	-0.890291	0.232329	-1.84599	1.92e-07	8557289	8562929	-	972	Q6ID77.1 RecName: Full=Mediator of RNA polymerase II transcription subunit 11	PF10280:Mediator complex protein	XP_009379598.1 PREDICTED: mediator of RNA polymerase II transcription subunit 11-like [Pyrus x bretschneideri]
Chr10.g16437	639.076	592.319	641.79	124.034	275.086	171.357	157.241	155.892	290.313	624.395	190.159	201.149	-1.66996	0.000193538	0.0246592	0.988587	-1.62418	1.32e-05	8511964	8513394	+	1173	Q9XIM0.1 RecName: Full=CCG-binding protein 1; Short=AtCBP1; AltName: Full=Protein MATERNAL EFFECT EMBRYO ARREST 14	-	XP_009345500.1 PREDICTED: CCG-binding protein 1-like [Pyrus x bretschneideri]
Chr10.g16440	1.30623	1.25471	1.62688	1.54432	2.54094	2.82139	4.76539	2.88204	4.59797	1.39594	2.30222	4.0818	0.761309	0.357845	0.779782	0.393455	1.55901	0.00890329	8457055	8459610	-	993	Q922M5.1 RecName: Full=Cell division cycle-associated 7-like protein; AltName: Full=Transcription factor RAM2	PF10497:Zinc-finger domain of monoamine-oxidase A repressor R1	XP_018499807.1 PREDICTED: cell division cycle-associated protein 7-like [Pyrus x bretschneideri]
Chr10.g16445	1.08412	0.74052	1.20022	7.1207	7.92671	6.77683	27.5	36.4998	45.924	1.00829	7.27475	36.6413	2.90021	6.28e-06	2.28413	2.99e-08	5.20471	4.41e-27	8390098	8390844	-	673	P80883.1 RecName: Full=Cytochrome b6-f complex subunit 7; AltName: Full=Cytochrome b6-f complex subunit PetM; AltName: Full=Cytochrome b6-f complex subunit VII	-	XP_009342415.1 PREDICTED: cytochrome b6-f complex subunit 7, chloroplastic [Pyrus x bretschneideri]
Chr10.g16447	2.27328	2.25405	2.62374	9.53678	3.42355	7.95644	5.84994	5.20448	3.39936	2.38369	6.97226	4.81793	1.58091	0.00385639	-0.566994	0.606781	1.02597	0.0250114	8384013	8387196	+	2211	-	PF13041:PPR repeat family	XP_009342418.1 PREDICTED: pentatricopeptide repeat-containing protein At2g15630, mitochondrial [Pyrus x bretschneideri]
Chr10.g16448	133.723	83.5291	97.5152	17.2582	37.6677	20.2167	12.257	11.1193	30.1525	104.923	25.0475	17.8429	-2.02027	2.53e-05	-0.550453	0.67611	-2.5478	1.95e-08	8381679	8383655	+	622	Q6CMG4.1 RecName: Full=Diphthamide biosynthesis protein 3	PF05207:CSL zinc finger	XP_009342419.1 PREDICTED: diphthamide biosynthesis protein 3 [Pyrus x bretschneideri]
Chr10.g16450	6.24429	4.38473	4.02264	5.11256	6.15112	3.39616	8.6932	8.1555	23.1811	4.88389	4.88662	13.3433	0.0447074	0.953682	1.39203	0.06885	1.4609	0.00325142	8327126	8333200	-	3012	Q8BKX6.3 RecName: Full=Serine/threonine-protein kinase SMG1; Short=SMG-1	PF00454:Phosphatidylinositol 3- and 4-kinase	XP_009342420.1 PREDICTED: uncharacterized protein LOC103934403 [Pyrus x bretschneideri]
Chr10.g16468	1.91939	2.76217	1.92825	4.78604	3.01022	4.03884	6.60905	7.75115	7.3176	2.20327	3.94504	7.22593	0.873234	0.114943	0.830451	0.113418	1.71823	1.8e-05	8137678	8143462	+	2323	Q9XIA9.1 RecName: Full=Long chain acyl-CoA synthetase 2; AltName: Full=Protein Botrytis resistant 1; AltName: Full=Protein LATERAL ROOT DEVELOPMENT 2	PF00501:AMP-binding enzyme	XP_008387336.1 PREDICTED: long chain acyl-CoA synthetase 2 [Malus domestica]
Chr10.g16469	14.4179	16.891	29.3591	8.72116	5.36701	8.98268	4.7359	4.46619	2.58246	20.2227	7.69028	3.92818	-1.36062	0.00627394	-1.00415	0.124463	-2.35313	3.52e-08	8127083	8129258	+	2176	Q67YI6.2 RecName: Full=RING-H2 finger protein ATL65; AltName: Full=RING-type E3 ubiquitin transferase ATL65	PF13639:Ring finger domain	XP_009375322.1 PREDICTED: RING-H2 finger protein ATL65-like [Pyrus x bretschneideri]
Chr10.g16470	641.414	392.524	508.921	171.672	380.699	201.094	99.3954	109.768	181.786	514.286	251.155	130.316	-0.986614	0.0565758	-1.00324	0.177307	-1.97065	2.41e-07	8122226	8125374	-	648	Q9XIA7.1 RecName: Full=Mitochondrial import receptor subunit TOM6 homolog; AltName: Full=Translocase of outer membrane 6 kDa subunit homolog	-	XP_008387334.1 PREDICTED: mitochondrial import receptor subunit TOM6 homolog [Malus domestica]
Chr10.g16472	2.76306	3.86432	2.05228	17.2046	1.62166	17.5433	15.3398	12.6804	3.78268	2.89322	12.1232	10.6009	2.09159	0.00632731	-0.21854	0.936281	1.88027	0.000798435	8106036	8107502	+	1467	Q9XIM8.1 RecName: Full=Pentatricopeptide repeat-containing protein At2g15980	PF13041:PPR repeat family	XP_009345793.1 PREDICTED: pentatricopeptide repeat-containing protein At2g15980-like [Pyrus x bretschneideri]
Chr10.g16484	62.9697	37.8381	50.198	16.7734	35.4069	20.9658	14.5308	17.9004	25.7395	50.3353	24.382	19.3903	-0.99953	0.0521895	-0.385359	0.734974	-1.36706	0.00058233	7983764	7987413	+	1299	Q9XII1.1 RecName: Full=Plastid division protein PDV2; AltName: Full=Protein PLASTID DIVISION2	-	XP_008387344.1 PREDICTED: plastid division protein PDV2-like [Malus domestica]
Chr10.g16492	0.219399	0.42149	0.728685	1.4987	1.17061	1.44004	5.38351	5.1366	3.39016	0.456525	1.36978	4.63676	1.6167	0.0363827	1.71974	0.000458996	3.34762	4.59e-10	7918957	7925630	+	2217	Q8SKU2.2 RecName: Full=Protein TIC 62, chloroplastic; AltName: Full=Translocon at the inner envelope membrane of chloroplasts 62; Short=PsTIC62; Flags: Precursor	PF13460:NAD(P)H-binding	XP_018507125.1 PREDICTED: protein TIC 62, chloroplastic isoform X1 [Pyrus x bretschneideri]
Chr10.g16503	9.50453	5.61823	6.81725	16.8131	17.2481	14.5172	11.6313	12.8417	12.2972	7.31334	16.1928	12.2567	1.18931	0.00886605	-0.447043	0.423962	0.756044	0.0664071	7791110	7795350	-	1885	Q9LHN4.1 RecName: Full=Probable 1-acyl-sn-glycerol-3-phosphate acyltransferase 5; AltName: Full=Lysophosphatidyl acyltransferase 5	PF16076:Acyltransferase C-terminus|PF01553:Acyltransferase	XP_009348478.1 PREDICTED: probable 1-acyl-sn-glycerol-3-phosphate acyltransferase 5 isoform X2 [Pyrus x bretschneideri]
Chr10.g16505	18.6466	28.8021	25.6968	21.2124	19.0459	20.3088	10.2354	8.94679	6.95917	24.3818	20.189	8.71378	-0.235731	0.662187	-1.25253	0.00192075	-1.47519	9.35e-05	7782126	7783851	+	1726	Q9SYZ7.1 RecName: Full=UPF0496 protein At4g34320	PF05055:Protein of unknown function (DUF677)	XP_018498054.1 PREDICTED: UPF0496 protein At4g34320-like [Pyrus x bretschneideri]
Chr10.g16510	25.4152	17.603	17.0801	50.4025	40.7411	52.4413	43.6327	45.896	36.6048	20.0328	47.8616	42.0445	1.29473	0.00202427	-0.227824	0.775454	1.07922	0.00300481	7736786	7742484	+	1681	Q944K2.1 RecName: Full=Dolichyl-diphosphooligosaccharide--protein glycosyltransferase 48 kDa subunit; Short=Oligosaccharyl transferase 48 kDa subunit; AltName: Full=Protein DEFECTIVE GLYCOSYLATION 1; Flags: Precursor	PF03345:Oligosaccharyltransfer	XP_009375616.1 PREDICTED: dolichyl-diphosphooligosaccharide--protein glycosyltransferase 48 kDa subunit-like [Pyrus x bretschneideri]
Chr10.g16512	6.23601	4.45319	5.64858	1.9859	3.41686	1.72125	2.65546	1.85306	1.74652	5.44593	2.37467	2.08501	-1.15423	0.0547204	-0.22963	0.885732	-1.36941	0.00570024	7719510	7723274	+	1287	Q93VG8.1 RecName: Full=DeSI-like protein At4g17486	PF05903:PPPDE putative peptidase domain	XP_009375619.1 PREDICTED: deSI-like protein At4g17486 [Pyrus x bretschneideri]
Chr10.g16514	18.0151	14.7983	15.0052	1.38728	6.99726	1.4978	0.805795	1.75136	3.40898	15.9395	3.29411	1.98871	-2.22672	0.00124472	-0.798798	0.69527	-3.01174	1.29e-08	7709081	7711288	-	783	-	PF00170:bZIP transcription factor	XP_009375621.1 PREDICTED: G-box-binding factor 1-like [Pyrus x bretschneideri]
Chr10.g16515	43.1817	53.7384	45.9874	30.6359	30.7294	30.0983	18.9777	25.3746	21.9952	47.6358	30.4878	22.1158	-0.605634	0.16412	-0.507526	0.341943	-1.09902	0.00151934	7706446	7708503	+	1485	Q9LN62.1 RecName: Full=Arabinosyltransferase RRA3; AltName: Full=Protein REDUCED RESIDUAL ARABINOSE 3	PF03407:Nucleotide-diphospho-sugar transferase	XP_009375622.1 PREDICTED: arabinosyltransferase RRA2-like [Pyrus x bretschneideri]
Chr10.g16517	128.062	80.0857	92.2017	27.8137	69.623	21.811	12.2026	15.878	40.0422	100.116	39.7492	22.7076	-1.28211	0.0260853	-0.872301	0.491054	-2.13125	7.98e-06	7696098	7699189	+	935	Q6NLY8.1 RecName: Full=HVA22-like protein k; Short=AtHVA22k	PF03134:TB2/DP1, HVA22 family	XP_009375623.1 PREDICTED: HVA22-like protein k [Pyrus x bretschneideri]
Chr10.g16520	3.87035	4.86313	4.83227	7.29656	12.6042	7.0619	10.1425	7.92399	16.5411	4.52191	8.98754	11.5358	1.03296	0.0517078	0.304417	0.81383	1.35881	0.00231306	7664675	7668725	+	1550	P33020.2 RecName: Full=Uncharacterized sugar kinase YeiI	PF00294:pfkB family carbohydrate kinase	XP_009375625.1 PREDICTED: uncharacterized protein LOC103964419 isoform X1 [Pyrus x bretschneideri]
Chr10.g16544	113.238	76.0575	99.2685	36.8503	69.2295	35.2489	29.836	37.6188	59.7436	96.188	47.1096	42.3995	-0.983621	0.0512015	-0.207978	0.886394	-1.17258	0.00414403	7406806	7409346	+	756	Q12063.1 RecName: Full=Dehydrodolichyl diphosphate synthase complex subunit NUS1; AltName: Full=Di-trans,poly-cis-decaprenylcistransferase; AltName: Full=Nuclear undecaprenyl pyrophosphate synthase 1; AltName: Full=Undecaprenyl diphosphate synthase;		XP_009375820.1 PREDICTED: dehydrodolichyl diphosphate synthase complex subunit NUS1 [Pyrus x bretschneideri]
Chr10.g16546	196.429	118.066	141.443	36.3601	88.2819	40.9025	22.3248	25.8363	69.5181	151.98	55.1815	39.2264	-1.41302	0.00644422	-0.554848	0.697124	-1.94362	4.76e-05	7394201	7396365	+	1260	Q9FJI1.1 RecName: Full=Adenylate kinase isoenzyme 6 homolog; Short=AK6; AltName: Full=Dual activity adenylate kinase/ATPase; Short=AK/ATPase	PF13238:AAA domain	XP_009374170.1 PREDICTED: adenylate kinase isoenzyme 6 homolog [Pyrus x bretschneideri]
Chr10.g16553	76.9045	64.2724	71.8786	2.50953	7.73173	2.65735	2.93866	5.76409	22.4947	71.0185	4.29954	10.3991	-4.00282	5.47e-15	1.20524	0.44503	-2.7659	3.03e-06	7285259	7291104	-	662	-	PF10950:Protein of unknown function (DUF2775)	XP_009374173.1 PREDICTED: organ-specific protein P4-like [Pyrus x bretschneideri]
Chr10.g16573	8.45928	13.4306	10.5248	44.8329	14.4829	38.5652	43.4183	40.0819	20.8096	10.8049	32.627	34.7699	1.62373	0.00200531	0.0597457	0.974826	1.6937	2.83e-05	7158636	7165443	+	3335	Q6Z382.1 RecName: Full=Coatomer subunit gamma-2; AltName: Full=Gamma-2-coat protein; Short=Gamma-2-COP	PF01602:Adaptin N terminal region|PF16381:Coatomer subunit gamma-1 C-terminal appendage platform|PF08752:Coatomer gamma subunit appendage platfo	XP_009374177.1 PREDICTED: coatomer subunit gamma [Pyrus x bretschneideri]
Chr10.g16581	16.9358	13.6786	21.9281	5.97275	7.19093	8.5837	4.58492	10.0243	9.29815	17.5142	7.24913	7.96913	-1.23367	0.00754727	0.0898565	0.951897	-1.12873	0.0122519	7091190	7094439	+	1594	Q8GUH2.1 RecName: Full=Uncharacterized protein At1g01500	-	XP_009374182.1 PREDICTED: uncharacterized protein At1g01500-like [Pyrus x bretschneideri]
Chr10.g16599	249.53	180.243	486.192	27.9801	183.095	29.1535	14.4841	19.1779	82.994	305.321	80.0763	38.8853	-1.87372	0.0135937	-1.11866	0.538563	-2.96253	7.28e-07	6879120	6881111	+	628	-	-	XP_009378511.1 PREDICTED: uncharacterized protein LOC103966994 [Pyrus x bretschneideri]
Chr10.g16621	1.50881	2.97693	1.36668	5.30327	3.37243	6.45645	11.6106	12.4763	10.4587	1.95081	5.04405	11.5152	1.3983	0.017729	1.15089	0.0254658	2.56203	2.62e-09	6631352	6634647	-	1988	Q8GY61.1 RecName: Full=Transcription factor bHLH63; AltName: Full=Basic helix-loop-helix protein 63; Short=AtbHLH63; Short=bHLH 63; AltName: Full=Protein CRYPTOCHROME INTERACTING BASIC-HELIX-LOOP-HELIX 1; AltName: Full=Transcription factor EN 84; Alt		XP_009378528.1 PREDICTED: transcription factor bHLH63-like [Pyrus x bretschneideri]
Chr10.g16625	51.7845	26.722	47.4428	134.666	240.205	72.0765	111.475	138.881	115.952	41.9831	148.983	122.103	1.87666	0.000586736	-0.339122	0.804021	1.5498	3.69e-05	6582283	6584518	-	1506	P52578.1 RecName: Full=Isoflavone reductase homolog; AltName: Full=CP100	PF05368:NmrA-like family	XP_009378631.1 PREDICTED: isoflavone reductase homolog [Pyrus x bretschneideri]
Chr10.g16632	62.4251	31.8178	56.0663	141.446	317.197	79.4162	152.973	208.542	230.131	50.103	179.353	197.215	1.89146	0.00112807	0.0801273	0.96706	1.98665	1.7e-07	6554679	6556910	-	1535	P52578.1 RecName: Full=Isoflavone reductase homolog; AltName: Full=CP100	PF05368:NmrA-like family	AAC24001.1 isoflavone reductase related protein [Pyrus communis]
Chr10.g16634	3.43925	1.98215	1.1126	4.59861	4.69679	1.3327	5.7358	8.17548	9.47214	2.178	3.5427	7.79447	0.74973	0.373968	1.08718	0.246181	1.85266	0.000452279	6547120	6549551	+	1320	P52578.1 RecName: Full=Isoflavone reductase homolog; AltName: Full=CP100	PF05368:NmrA-like family	XP_009378632.1 PREDICTED: LOW QUALITY PROTEIN: isoflavone reductase homolog [Pyrus x bretschneideri]
Chr10.g16635	8.52016	14.9528	13.2192	78.6571	13.2278	81.3357	54.1648	46.9864	14.2045	12.2307	57.7402	38.4519	2.26493	0.00030194	-0.612977	0.740177	1.65986	0.000952437	6537301	6543237	+	2883	O42832.2 RecName: Full=AdoMet-dependent rRNA methyltransferase spb1; AltName: Full=2'-O-ribose RNA methyltransferase; AltName: Full=S-adenosyl-L-methionine-dependent methyltransferase	PF11861:Domain of unknown function (DUF3381)|PF07780:Spb1 C-ter	XP_009378633.1 PREDICTED: putative rRNA methyltransferase [Pyrus x bretschneideri]
Chr10.g16636	5.78282	5.50777	5.45941	12.3256	5.43212	13.943	18.9288	14.1169	9.92716	5.58334	10.5669	14.3243	0.952684	0.0730013	0.404147	0.744865	1.369	0.000415567	6502352	6506108	-	2986	Q84V03.2 RecName: Full=F-box protein At2g16365	-	XP_009378635.2 PREDICTED: uncharacterized protein LOC103967113 [Pyrus x bretschneideri]
Chr10.g16643	3.49116	4.71043	4.0448	9.66285	4.8734	7.53664	11.295	12.1215	8.09006	4.08213	7.35763	10.5022	0.882703	0.0966816	0.476134	0.596342	1.37044	0.000556981	6444028	6448928	-	1997	Q00081.1 RecName: Full=Glucose-1-phosphate adenylyltransferase large subunit 1; AltName: Full=ADP-glucose pyrophosphorylase; AltName: Full=ADP-glucose synthase; AltName: Full=AGPase S; AltName: Full=Alpha-D-glucose-1-phosphate adenyl transferase	P	XP_009378637.1 PREDICTED: glucose-1-phosphate adenylyltransferase large subunit 1-like isoform X1 [Pyrus x bretschneideri]
Chr10.g16667	6.10064	3.75641	3.36517	12.9457	8.65917	10.9691	12.0476	11.6196	8.97943	4.4074	10.858	10.8822	1.34034	0.00576867	-0.0362987	0.97649	1.31587	0.00162506	6222145	6225823	+	2073	P51820.1 RecName: Full=Bifunctional dihydrofolate reductase-thymidylate synthase; Short=DHFR-TS; Includes: RecName: Full=Dihydrofolate reductase; Includes: RecName: Full=Thymidylate synthase	PF00186:Dihydrofolate reductase|PF00303:Thymidylate synt	XP_009378647.1 PREDICTED: bifunctional dihydrofolate reductase-thymidylate synthase-like isoform X1 [Pyrus x bretschneideri]
Chr10.g16669	6.08841	5.72774	7.05237	38.5938	24.1176	39.8874	38.0755	39.323	26.6968	6.28951	34.1996	34.6984	2.47784	9.53e-10	-0.0167695	0.990385	2.47298	6.47e-13	6208611	6212867	+	2197	Q949X7.1 RecName: Full=Diaminopimelate decarboxylase 1, chloroplastic; Short=DAP decarboxylase 1; Short=DAPDC 1; Flags: Precursor	PF00278:Pyridoxal-dependent decarboxylase, C-terminal sheet domain|PF02784:Pyridoxal-dependent decarboxylase, pyridox	XP_009378651.1 PREDICTED: diaminopimelate decarboxylase 1, chloroplastic-like [Pyrus x bretschneideri]
Chr10.g16672	7.42029	9.9674	8.62655	20.6771	6.54657	17.6093	26.8101	19.5948	12.5045	8.67141	14.9443	19.6365	0.815206	0.161163	0.361052	0.804499	1.18777	0.00395378	6184199	6191234	+	2775	F4IHJ0.1 RecName: Full=Phosphatidylinositol/phosphatidylcholine transfer protein SFH8; AltName: Full=Protein SEC FOURTEEN HOMOLOGS 8; Short=AtSFH8	PF00650:CRAL/TRIO domain|PF03765:CRAL/TRIO, N-terminal domain	XP_009378655.1 PREDICTED: phosphatidylinositol/phosphatidylcholine transfer protein SFH8-like isoform X2 [Pyrus x bretschneideri]
Chr10.g16676	14.051	13.1715	10.8439	30.4848	23.3521	31.8729	22.3298	24.0324	19.1759	12.6888	28.5699	21.846	1.20747	0.00326406	-0.427595	0.492046	0.792673	0.0270661	6153543	6159557	-	2729	F4IH25.1 RecName: Full=Ribosome biogenesis protein BOP1 homolog; AltName: Full=Pescadillo-interacting protein 1; Short=AtPEIP1; AltName: Full=Protein BLOCK OF CELL PROLIFERATION 1	PF00400:WD domain, G-beta repeat|PF08145:BOP1NT (NUC169) domain	XP_008364965.1 PREDICTED: ribosome biogenesis protein BOP1 homolog [Malus domestica]
Chr10.g16677	46.8537	28.1892	34.0799	11.1668	15.2649	13.6545	8.8075	15.4352	9.6272	36.3743	13.3621	11.29	-1.40269	0.00145537	-0.286792	0.788289	-1.67927	2.68e-05	6145687	6147065	+	1379	C0Z2L5.1 RecName: Full=bZIP transcription factor 44; Short=AtbZIP44	PF00170:bZIP transcription factor	XP_018507864.1 PREDICTED: bZIP transcription factor 11-like [Pyrus x bretschneideri]
Chr10.g16695	32.4055	20.4864	27.1082	10.4741	18.3555	10.5928	9.99638	9.29282	13.2133	26.6667	13.1408	10.8342	-0.97557	0.0463036	-0.331324	0.746709	-1.28967	0.000483879	5924702	5928405	-	2977	Q9FEN9.1 RecName: Full=Chromatin remodeling protein SHL; AltName: Full=Protein SHORT LIFE	PF01426:BAH domain	XP_008382309.1 PREDICTED: chromatin remodeling protein SHL-like [Malus domestica]
Chr10.g16713	38.8661	24.8589	35.0644	5.56419	9.52005	6.54661	3.06915	5.02082	5.10857	32.9298	7.21028	4.39952	-2.14823	1.99e-06	-0.764228	0.3352	-2.89818	1.97e-13	5648251	5649295	+	1045	-	-	XP_008382320.1 PREDICTED: uncharacterized protein LOC103445119 [Malus domestica]
Chr10.g16719	1.37323	2.14689	1.88726	4.21746	5.55836	2.81625	8.59923	6.96522	10.7088	1.80246	4.19736	8.75773	1.25726	0.0345165	1.0102	0.111921	2.28442	1.1e-07	5578832	5582632	-	1712	-	PF00370:FGGY family of carbohydrate kinases, N-terminal domain	XP_009373013.1 PREDICTED: uncharacterized protein LOC103962075 isoform X1 [Pyrus x bretschneideri]
Chr10.g16736	311.766	238.12	219.098	35.2628	70.7197	37.3727	19.8203	26.3297	29.6844	256.328	47.785	25.2781	-2.37697	7.98e-08	-0.971823	0.141405	-3.33329	1.43e-23	5449536	5457365	-	1841	P53800.1 RecName: Full=Squalene synthase; Short=SQS; Short=SS; AltName: Full=FPP:FPP farnesyltransferase; AltName: Full=Farnesyl-diphosphate farnesyltransferase	PF00494:Squalene/phytoene synthase	XP_009378420.1 PREDICTED: squalene synthase-like [Pyrus x bretschneideri]
Chr10.g16738	115.544	63.571	83.6884	42.067	86.5852	36.9247	23.1082	35.593	51.9322	87.601	55.1923	36.8778	-0.618016	0.292338	-0.638849	0.546161	-1.23883	0.00429454	5424085	5426787	+	1124	-	PF11788:39S mitochondrial ribosomal protein L46	XP_009378423.1 PREDICTED: 39S ribosomal protein L46, mitochondrial-like [Pyrus x bretschneideri]
Chr10.g16746	147.895	85.3795	129.261	40.2787	98.077	35.7068	24.9662	27.0564	68.0578	120.845	58.0208	40.0268	-1.00867	0.0806621	-0.598455	0.666606	-1.58382	0.000770659	5352564	5355855	+	1093	-	-	XP_009378430.1 PREDICTED: uncharacterized protein LOC103966928 [Pyrus x bretschneideri]
Chr10.g16748	1.12722	2.10698	1.65573	14.6714	0.758559	12.2425	8.73338	4.97412	1.05589	1.62997	9.22416	4.92113	2.52321	0.00172381	-0.929308	0.678683	1.60178	0.0164279	5339871	5346729	+	2661	Q9SIV5.3 RecName: Full=Zinc finger CCCH domain-containing protein 19; Short=AtC3H19; AltName: Full=Protein Needed for RDR2-independent DNA methylation	PF02201:SWIB/MDM2 domain|PF03126:Plus-3 domain	XP_009378431.1 PREDICTED: zinc finger CCCH domain-containing protein 19 isoform X1 [Pyrus x bretschneideri]
Chr10.g16756	2.92569	2.77962	2.93919	3.85726	7.94695	5.04476	32.7406	48.7463	43.7405	2.8815	5.61633	41.7424	1.00629	0.0816472	2.84511	6.54e-10	3.86557	4.67e-28	5281867	5284136	-	1524	Q944G9.2 RecName: Full=Fructose-bisphosphate aldolase 2, chloroplastic; Short=AtFBA2; Flags: Precursor	PF00274:Fructose-bisphosphate aldolase class-I	XP_009378436.1 PREDICTED: fructose-bisphosphate aldolase 1, chloroplastic [Pyrus x bretschneideri]
Chr10.g16757	85.9128	49.9487	61.4367	12.0283	32.6704	10.7725	16.4961	16.212	25.1167	65.7661	18.4904	19.275	-1.78017	0.00150799	0.00138116	0.99935	-1.76122	5.27e-06	5277785	5281383	+	1004	C0SVM5.1 RecName: Full=B-box zinc finger protein 19; AltName: Full=Protein DOUBLE B-BOX 1B; AltName: Full=Protein SALT TOLERANCE HOMOLOG 5	-	XP_009378437.1 PREDICTED: B-box zinc finger protein 18-like isoform X1 [Pyrus x bretschneideri]
Chr10.g16769	358.321	155.325	283.201	106.068	233.092	102.51	57.6607	76.5152	148.447	265.616	147.223	94.2075	-0.802381	0.180859	-0.703882	0.524085	-1.48556	0.00195504	5214522	5215142	+	300	Q9SJU8.1 RecName: Full=30S ribosomal protein S31, mitochondrial; Flags: Precursor	PF17067:Ribosomal protein S31e	XP_009378449.1 PREDICTED: 30S ribosomal protein S31, mitochondrial-like [Pyrus x bretschneideri]
Chr10.g16770	1.93788	3.43333	3.51067	2.24868	4.739	3.85043	7.36652	6.76986	9.98139	2.96063	3.6127	8.03926	0.32464	0.667565	1.10321	0.0884096	1.44572	0.00167086	5207519	5213152	-	1506	Q9SJU9.2 RecName: Full=Epimerase family protein SDR39U1 homolog, chloroplastic; AltName: Full=Protein GIANT CHLOROPLAST 1; AltName: Full=Protein SulA homolog; Short=AtSulA; Flags: Precursor	PF08338:Domain of unknown function (DUF1731)|PF01370:NAD	XP_009378450.1 PREDICTED: epimerase family protein SDR39U1 homolog, chloroplastic-like isoform X1 [Pyrus x bretschneideri]
Chr10.g16781	146.748	55.0926	72.2566	595.561	905.296	623.16	694.834	881.976	880.411	91.3657	708.006	819.074	2.99972	1.91e-10	0.161107	0.880251	3.17411	6.11e-15	5101857	5105701	-	1375	P28475.1 RecName: Full=NADP-dependent D-sorbitol-6-phosphate dehydrogenase; AltName: Full=Aldose-6-phosphate reductase [NADPH]; AltName: Full=NADP-S6PDH	PF00248:Aldo/keto reductase family	XP_009378458.1 PREDICTED: NADP-dependent D-sorbitol-6-phosphate dehydrogenase [Pyrus x bretschneideri]
Chr10.g16784	7.80586	11.7558	11.4435	45.6862	22.915	39.8082	37.4309	37.5348	29.4716	10.3351	36.1365	34.8124	1.83798	4.21e-05	-0.0914578	0.943898	1.75983	5.01e-07	5080548	5086048	-	2586	Q9T0J6.2 RecName: Full=tRNA-dihydrouridine(47) synthase [NAD(P)(+)]-like; AltName: Full=Zinc finger CCCH domain-containing protein 50; Short=AtC3H50; AltName: Full=tRNA-dihydrouridine synthase 3-like	PF01207:Dihydrouridine synthase (Dus)	XP_009378465.1 PREDICTED: tRNA-dihydrouridine(47) synthase [NAD(P)(+)]-like [Pyrus x bretschneideri]
Chr10.g16830	13.4733	8.89111	12.342	34.738	41.3588	31.2007	49.7641	47.5858	91.6125	11.5688	35.7659	62.9875	1.67154	9.23e-05	0.764017	0.255233	2.45629	8.52e-10	4752390	4757259	-	1065	Q9LXC9.1 RecName: Full=Soluble inorganic pyrophosphatase 6, chloroplastic; AltName: Full=Inorganic pyrophosphatase 6; AltName: Full=Pyrophosphate phospho-hydrolase 6; Short=PPase 6; Flags: Precursor	PF00719:Inorganic pyrophosphatase	XP_009368349.1 PREDICTED: soluble inorganic pyrophosphatase 6, chloroplastic-like isoform X1 [Pyrus x bretschneideri]
Chr10.g16835	9.45078	8.04837	9.22758	4.12755	3.82007	4.68559	2.75959	3.50542	2.8714	8.90891	4.21107	3.04547	-1.04291	0.0134224	-0.510115	0.399411	-1.53968	1.12e-05	4715019	4718981	-	3963	Q6GLP4.1 RecName: Full=Protein RMD5 homolog A	-	XP_009368335.1 PREDICTED: protein RMD5 homolog A-like [Pyrus x bretschneideri]
Chr10.g16842	0.199675	0.767195	1.80866	5.19355	6.92492	2.72814	14.5043	14.0979	30.7961	0.925176	4.94887	19.7994	2.45209	0.0156796	1.94547	0.00702425	4.41596	1.26e-10	4656351	4657625	-	406	-	-	--
Chr10.g16848	0.192469	0.562027	0.418413	1.42599	0.958464	0.928125	5.21787	5.06761	1.90116	0.39097	1.10419	4.06221	1.5195	0.0728645	1.84364	0.00902302	3.36809	3.13e-08	4603779	4609176	-	2106	Q9FME8.1 RecName: Full=Oligopeptide transporter 4; Short=AtOPT4	PF03169:OPT oligopeptide transporter protein	XP_009368318.1 PREDICTED: oligopeptide transporter 4 [Pyrus x bretschneideri]
Chr10.g16850	10.2133	8.33887	7.77359	2.51561	2.33363	2.28012	1.748	2.71247	6.20694	8.77525	2.37645	3.55581	-1.84478	0.000184219	0.523058	0.716013	-1.30033	0.0205185	4582751	4592841	+	1143	Q6EP49.2 RecName: Full=MADS-box transcription factor 27; AltName: Full=OsMADS27; AltName: Full=RMADS218	PF01486:K-box region|PF00319:SRF-type transcription factor (DNA-binding and dimerisation domain)	AJW29043.1 AGL17-like MADS-box protein [Pyrus pyrifolia]
Chr10.g16853	802.986	403.593	507.443	176.313	421.747	179.436	101.642	143.715	280.878	571.341	259.165	175.411	-1.09081	0.0520668	-0.623517	0.612817	-1.69327	0.000236583	4540943	4543082	-	748	-	PF06747:CHCH domain	XP_008382202.1 PREDICTED: coiled-coil-helix-coiled-coil-helix domain-containing protein 10, mitochondrial-like [Malus domestica]
Chr10.g16854	2.32572	4.34031	5.21645	4.36451	7.09084	3.64936	29.4495	18.0822	20.5355	3.96083	5.0349	22.689	0.383841	0.640958	2.12631	4.93e-05	2.52337	3.79e-08	4534453	4538596	+	732	O82225.1 RecName: Full=Gamma-glutamyl peptidase 5	PF00117:Glutamine amidotransferase class-I	XP_009368313.1 PREDICTED: gamma-glutamyl peptidase 5-like [Pyrus x bretschneideri]
Chr10.g16861	85.0675	56.052	67.9687	37.177	53.6302	35.766	23.304	26.6129	39.7695	69.6961	42.1911	29.8955	-0.680411	0.155482	-0.549541	0.470477	-1.21172	0.00170627	4489810	4494013	+	1277	Q8H1G0.1 RecName: Full=GATA transcription factor 28; AltName: Full=Protein TIFY 2A; AltName: Full=ZIM-like 2 protein	PF00320:GATA zinc finger|PF06203:CCT motif|PF06200:tify domain	XP_009368311.1 PREDICTED: GATA transcription factor 18-like [Pyrus x bretschneideri]
Chr10.g16864	30.3506	26.1869	22.1862	12.0658	7.57598	9.30777	5.52545	14	11.7648	26.2413	9.64986	10.4301	-1.4053	0.00317923	0.0673889	0.96833	-1.32549	0.00517719	4475561	4477011	+	609	-	-	XP_009368301.1 PREDICTED: uncharacterized protein LOC103957808 [Pyrus x bretschneideri]
Chr10.g16867	234.848	194.024	252.516	43.3599	69.3036	42.8611	13.5115	12.5902	25.6937	227.129	51.8415	17.2651	-2.0875	3.41e-07	-1.64226	0.00318816	-3.70855	4.31e-23	4454578	4458106	-	1397	-	PF08507:COPI associated protein	XP_009368304.1 PREDICTED: uncharacterized protein LOC103957811 [Pyrus x bretschneideri]
Chr10.g16870	18.0887	14.9788	13.602	7.51477	6.42948	7.96071	5.82293	6.01871	5.32386	15.5565	7.30165	5.72183	-1.05322	0.012443	-0.393763	0.524646	-1.43349	3.08e-05	4431666	4444499	+	3061	Q8L7S0.3 RecName: Full=Probable ubiquitin-like-specific protease 2B	PF02902:Ulp1 protease family, C-terminal catalytic domain	XP_009368299.1 PREDICTED: probable ubiquitin-like-specific protease 2A isoform X1 [Pyrus x bretschneideri]
Chr10.g16871	6.02445	4.99846	6.8805	23.845	9.08407	20.6656	17.6959	14.737	7.5652	5.9678	17.8649	13.3327	1.61484	0.00151341	-0.454648	0.727473	1.17022	0.00938092	4420586	4422546	-	1857	O13633.1 RecName: Full=Uncharacterized J domain-containing protein C17A3.05c	PF00226:DnaJ domain	XP_008382187.1 PREDICTED: formin-J-like [Malus domestica]
Chr10.g16879	4.85196	4.19451	7.01964	13.2786	20.9739	10.7778	7.25517	9.81314	10.2182	5.35537	15.0101	9.09551	1.53165	0.00312319	-0.773919	0.280397	0.773249	0.100906	4325840	4327785	+	1203	Q94B59.1 RecName: Full=Pentatricopeptide repeat-containing protein At5g09450, mitochondrial; Flags: Precursor	PF13041:PPR repeat family	XP_009368291.1 PREDICTED: pentatricopeptide repeat-containing protein At5g09450, mitochondrial-like [Pyrus x bretschneideri]
Chr10.g16889	28.3044	35.293	44.117	13.217	14.9119	16.5676	12.954	16.025	19.805	35.9048	14.8989	16.2613	-1.23132	0.0063275	0.0778379	0.948232	-1.13546	0.00466964	4208880	4209719	+	759	Q9C9X3.2 RecName: Full=Annexin D5; AltName: Full=AnnAt5	PF00191:Annexin	XP_008386112.1 PREDICTED: annexin D5-like [Malus domestica]
Chr10.g16899	123.701	127.962	187.931	279.115	336.808	271.564	153.56	135.711	144.608	146.531	295.829	144.626	1.05403	0.0138821	-1.07914	0.00268711	-0.00950643	0.985077	4144344	4146602	-	869	Q9FK53.1 RecName: Full=H/ACA ribonucleoprotein complex subunit 1-like protein 2	PF04410:Gar1/Naf1 RNA binding region	XP_009349448.1 PREDICTED: putative H/ACA ribonucleoprotein complex subunit 1-like protein 1 isoform X2 [Pyrus x bretschneideri]
Chr10.g16900	7.66251	6.87782	6.0075	11.7744	19.9264	11.9545	20.2962	22.5419	37.0463	6.84928	14.5518	26.6281	1.1312	0.0235694	0.817543	0.261153	1.96832	7.4e-07	4140063	4143436	+	1259	Q0WUA3.2 RecName: Full=2-carboxy-1,4-naphthoquinone phytyltransferase, chloroplastic; AltName: Full=1,4-dihydroxy-2-naphthoate phytyltransferase; AltName: Full=1,4-dihydroxy-2-naphthoate polyprenyltransferase; AltName: Full=Protein ABERRANT CHLOROPLA		XP_009349445.1 PREDICTED: 2-carboxy-1,4-naphthoquinone phytyltransferase, chloroplastic [Pyrus x bretschneideri]
Chr10.g16913	102.831	55.6386	74.9263	36.6632	44.5749	43.1047	33.6139	33.2246	35.6576	77.7985	41.4476	34.1654	-0.866999	0.0600717	-0.324997	0.603379	-1.17738	0.00149594	4021496	4024556	+	1572	-	-	XP_009337879.1 PREDICTED: uncharacterized protein LOC103930291 [Pyrus x bretschneideri]
Chr10.g16921	2.52056	3.98642	3.29194	12.3589	4.40464	9.96396	10.2647	9.48438	6.57733	3.26631	8.90915	8.77547	1.47718	0.00637808	-0.0564625	0.973286	1.43263	0.00041006	3961946	3966167	+	2766	Q9LME6.1 RecName: Full=Methyl-CpG-binding domain-containing protein 8; Short=AtMBD8; Short=MBD08; AltName: Full=Methyl-CpG-binding protein MBD8	-	XP_009337873.1 PREDICTED: uncharacterized protein LOC103930286 [Pyrus x bretschneideri]
Chr10.g16925	141.443	141.803	213.894	357.024	306.257	482.295	226.475	282.243	292.833	165.713	381.859	267.184	1.23986	0.00429597	-0.558054	0.350442	0.698162	0.06404	3921722	3923006	-	1285	Q9FE06.1 RecName: Full=Protein EXORDIUM-like 2; Flags: Precursor	PF04674:Phosphate-induced protein 1 conserved region	XP_018498776.1 PREDICTED: protein EXORDIUM-like 2 [Pyrus x bretschneideri]
Chr10.g16930	10.48	5.62397	7.60989	3.95939	4.15905	3.34125	3.34231	2.99385	3.48963	7.90461	3.8199	3.27526	-1.00656	0.0509774	-0.268151	0.770466	-1.25993	0.00373631	3880676	3885224	+	1872	Q67XL4.1 RecName: Full=Uncharacterized CRM domain-containing protein At3g25440, chloroplastic; Flags: Precursor	PF01985:CRS1 / YhbY (CRM) domain	XP_009337865.1 PREDICTED: uncharacterized CRM domain-containing protein At3g25440, chloroplastic [Pyrus x bretschneideri]
Chr10.g16931	38.469	10.2467	13.4678	7.71965	5.56155	10.4323	6.81143	5.7279	3.37411	20.7278	7.9045	5.30448	-1.34988	0.0407406	-0.609031	0.550651	-1.95076	0.000726388	3877793	3878479	-	687	-	PF09790:Hyccin	XP_018498779.1 PREDICTED: uncharacterized protein LOC103930280 [Pyrus x bretschneideri]
Chr10.g16932	39.5299	17.6249	20.3923	8.414	9.02303	11.4679	8.77445	8.00664	5.49488	25.8491	9.63496	7.42532	-1.38239	0.00852929	-0.413998	0.656288	-1.7863	0.000114856	3876572	3877727	-	767	-	PF09790:Hyccin	XP_018498779.1 PREDICTED: uncharacterized protein LOC103930280 [Pyrus x bretschneideri]
Chr10.g16946	101.262	42.1306	56.2003	20.1454	27.2399	19.0524	11.2622	15.5692	15.2151	66.5309	22.1459	14.0155	-1.54251	0.00193989	-0.708655	0.238943	-2.23785	1.02e-07	3760234	3764167	-	831	Q8L586.1 RecName: Full=Uncharacterized membrane protein At4g09580	PF09335:SNARE associated Golgi protein	XP_008382025.1 PREDICTED: uncharacterized membrane protein At4g09580 [Malus domestica]
Chr10.g16954	81.7478	58.8301	67.7227	12.9546	29.5614	12.5144	9.49773	6.81657	11.8321	69.4335	18.3435	9.38212	-1.87262	0.000152762	-1.02389	0.200085	-2.87838	1.1e-15	3710533	3714340	+	1312	-	-	XP_009375273.1 PREDICTED: uncharacterized protein LOC103964106 [Pyrus x bretschneideri]
Chr10.g16960	12.0587	10.6656	11.4095	5.48154	5.57399	6.81291	3.7943	4.12702	2.89661	11.3779	5.95614	3.60598	-0.895456	0.0394738	-0.7641	0.159758	-1.64751	4.83e-06	3660806	3663521	-	2716	Q9C8N5.1 RecName: Full=Protein SENSITIVE TO PROTON RHIZOTOXICITY 1; AltName: Full=Zinc finger protein STOP1	-	XP_008348808.1 PREDICTED: protein SENSITIVE TO PROTON RHIZOTOXICITY 1-like [Malus domestica]
Chr10.g16979	6.11599	6.49819	3.58961	14.8796	8.74073	13.8685	19.226	13.9991	16.0061	5.40126	12.4963	16.4104	1.2446	0.0111539	0.352293	0.684812	1.61224	3.73e-05	3523085	3530626	+	2598	-	PF11961:Domain of unknown function (DUF3475)|PF05003:Protein of unknown function (DUF668)	XP_009375255.1 PREDICTED: uncharacterized protein LOC103964094 isoform X1 [Pyrus x bretschneideri]
Chr10.g16991	1.17575	0.722799	1.1715	12.0935	6.69148	9.96924	10.5233	8.12834	7.28407	1.02335	9.58475	8.64522	3.2716	3.26e-10	-0.187456	0.879239	3.09856	3.79e-11	3403444	3407707	+	1379	O23470.2 RecName: Full=GDSL esterase/lipase At4g16230; AltName: Full=Extracellular lipase At4g16230; Flags: Precursor	PF00657:GDSL-like Lipase/Acylhydrolase	XP_009375249.1 PREDICTED: GDSL esterase/lipase At1g29670-like [Pyrus x bretschneideri]
Chr10.g16992	35.3842	25.2334	29.8943	8.77266	10.6855	10.1025	7.72152	6.63827	7.19702	30.1706	9.85355	7.1856	-1.57368	0.00013114	-0.500688	0.403811	-2.05969	3.05e-09	3369589	3371891	-	1464	Q6DBG8.1 RecName: Full=Probable arabinosyltransferase ARAD1; AltName: Full=Arabinan alpha-1,5-arabinosyltransferase; AltName: Full=L-Arabinosyltransferase; AltName: Full=Protein ARABINAN DEFICIENT 1	PF03016:Exostosin family	XP_009375247.1 PREDICTED: probable arabinosyltransferase ARAD1 [Pyrus x bretschneideri]
Chr10.g16998	52.2296	38.8497	33.1845	21.2707	16.3367	23.2633	15.0553	14.5062	13.3267	41.4213	20.2902	14.2961	-0.992434	0.024558	-0.546346	0.31352	-1.52524	1.15e-05	3322309	3327795	-	2277	Q9CX00.1 RecName: Full=IST1 homolog	PF03398:Regulator of Vps4 activity in the MVB pathway	XP_008384411.1 PREDICTED: uncharacterized protein LOC103447017 [Malus domestica]
Chr10.g16999	22.4231	22.0909	25.5932	30.3621	48.6445	38.0232	57.1061	74.4221	103.194	23.369	39.0099	78.2406	0.781215	0.0947655	0.952439	0.103916	1.75245	1.75e-06	3320385	3321371	-	987	P32980.1 RecName: Full=ATP synthase delta chain, chloroplastic; AltName: Full=F-ATPase delta chain; Flags: Precursor	PF00213:ATP synthase delta (OSCP) subunit	XP_008366147.2 PREDICTED: ATP synthase subunit delta, chloroplastic-like [Malus domestica]
Chr10.g17000	2.55853	4.26354	3.12475	21.7973	7.15789	20.2857	17.6752	16.597	8.66827	3.31561	16.4136	14.3135	2.33565	8.43e-06	-0.229492	0.89108	2.11624	4.61e-07	3310901	3318514	+	2820	Q94AG2.2 RecName: Full=Somatic embryogenesis receptor kinase 1; Short=AtSERK1; AltName: Full=Somatic embryogenesis receptor-like kinase 1; Flags: Precursor	PF00069:Protein kinase domain|PF08263:Leucine rich repeat N-terminal domain	AFP25205.1 somatic embryogenesis receptor-like kinase [Malus hupehensis]
Chr10.g17014	20.2833	14.6109	11.7667	6.00472	5.84828	7.27427	8.29848	10.0089	8.01164	15.5536	6.37576	8.773	-1.24751	0.00553395	0.418216	0.522939	-0.816835	0.0411708	3113354	3124538	-	2490	Q94BU1.1 RecName: Full=Uncharacterized aarF domain-containing protein kinase At1g71810, chloroplastic; Flags: Precursor	PF03109:ABC1 family	XP_021820482.1 uncharacterized aarF domain-containing protein kinase At1g71810, chloroplastic isoform X2 [Prunus avium]
Chr10.g17017	45.0282	38.4055	46.2143	26.2499	35.8327	24.254	14.7286	14.5942	13.3939	43.216	28.7789	14.2389	-0.544009	0.247946	-1.06203	0.0154919	-1.59228	8.52e-07	3099380	3105187	+	1867	Q9M9G6.1 RecName: Full=Cleavage stimulating factor 64; Short=AtCstF-64; Short=AtCstF64; AltName: Full=CF-1 64 kDa subunit; AltName: Full=Cleavage stimulation factor 64 kDa subunit; Short=CSTF 64 kDa subunit; AltName: Full=Protein ENHANCED SILENCING P		XP_009339757.1 PREDICTED: cleavage stimulating factor 64 isoform X3 [Pyrus x bretschneideri]
Chr10.g17025	292.812	352.65	262.867	242.909	211.342	258.085	114.354	128.476	177.114	302.777	237.445	139.981	-0.313888	0.511393	-0.80861	0.0863084	-1.1039	0.00198765	3055471	3058695	-	1492	P0C8Z0.2 RecName: Full=Uncharacterized protein OsI_027940	PF04969:CS domain	XP_008381044.1 PREDICTED: uncharacterized protein OsI_027940-like isoform X1 [Malus domestica]
Chr10.g17026	34.8203	53.7215	69.0476	12.6097	19.1284	9.61649	10.4633	9.29435	10.8335	52.5298	13.7849	10.197	-1.88859	0.000160582	-0.484188	0.606318	-2.35661	3.08e-09	3038959	3047305	-	603	Q9SAR1.1 RecName: Full=MADS-box transcription factor 8; AltName: Full=MADS-box protein 24; AltName: Full=OsMADS24; AltName: Full=OsMADS8	PF01486:K-box region|PF00319:SRF-type transcription factor (DNA-binding and dimerisation domain)	BAI99733.1 flowering locus C-like protein [Pyrus pyrifolia var. culta] [Pyrus pyrifolia]
Chr10.g17027	12.868	20.7654	13.987	1.62277	1.37315	3.10259	1.83606	1.51422	4.01388	15.8734	2.03283	2.45472	-2.9283	1.53e-05	0.208877	0.937546	-2.7056	1.35e-05	3038120	3038434	-	315	-	-	--
Chr10.g17028	22.8164	19.5627	19.6703	6.0716	11.8084	7.48833	5.13886	7.01438	12.7772	20.6832	8.45613	8.31015	-1.24701	0.0108716	-0.0825317	0.962782	-1.30906	0.00390953	3034744	3037763	+	1105	Q9M9G7.1 RecName: Full=Probable F-actin-capping protein subunit beta; AltName: Full=CapZ-beta	PF01115:F-actin capping protein, beta subunit	XP_009348354.1 PREDICTED: probable F-actin-capping protein subunit beta isoform X1 [Pyrus x bretschneideri]
Chr10.g17036	155.702	68.3391	89.3611	16.7911	32.4215	18.1559	6.3984	11.3566	16.229	104.467	22.4562	11.328	-2.17127	1.62e-05	-1.04455	0.206617	-3.19897	1.94e-12	2924801	2926444	-	567	-	-	XP_009342703.1 PREDICTED: uncharacterized protein LOC103934679 [Pyrus x bretschneideri]
Chr10.g17037	118.614	88.5007	111.071	16.1265	45.7676	17.5177	10.7619	13.4447	19.1904	106.062	26.4706	14.4657	-1.95309	0.000186447	-0.930426	0.326141	-2.86617	1.1e-15	2919012	2922882	+	1153	Q43463.1 RecName: Full=Ras-related protein Rab7	PF00071:Ras family	XP_008337228.1 PREDICTED: ras-related protein Rab7-like [Malus domestica]
Chr10.g17038	7.61799	4.14658	6.44035	2.15156	3.27426	1.98984	1.52341	1.86757	1.7602	6.06831	2.47189	1.71706	-1.25173	0.0329339	-0.572756	0.569003	-1.81115	0.000248758	2911373	2917973	-	1277	-	PF07343:Protein of unknown function (DUF1475)	XP_009342700.1 PREDICTED: uncharacterized protein LOC103934676 isoform X1 [Pyrus x bretschneideri]
Chr10.g17044	25.385	8.43202	20.7685	5.67968	19.8066	6.318	4.67361	3.97482	9.36572	18.1952	10.6014	6.00471	-0.72704	0.364359	-0.884681	0.511612	-1.59181	0.00676769	2896664	2897183	-	495	-	-	XP_008337235.1 PREDICTED: uncharacterized protein LOC103400366 [Malus domestica]
Chr10.g17050	907.166	501.964	676.104	98.0291	223.51	94.808	77.0697	62.8072	146.79	695.078	138.783	95.5555	-2.27548	4.21e-06	-0.598441	0.61141	-2.85241	6.07e-12	2869395	2870966	+	468	-	-	XP_009342715.1 PREDICTED: histone acetyltransferase KAT6B-like [Pyrus x bretschneideri]
Chr10.g17056	33.5158	16.4362	12.3683	5.79508	8.49119	4.52781	3.90156	3.01974	6.61888	20.7734	6.27136	4.51339	-1.68228	0.00336673	-0.531733	0.647367	-2.19495	2.02e-05	2828967	2830241	-	849	Q39255.1 RecName: Full=SKP1-like protein 1A; Short=SKP1-like 1; AltName: Full=UFO-binding protein 1	PF01466:Skp1 family, dimerisation domain|PF03931:Skp1 family, tetramerisation domain	XP_009379340.1 PREDICTED: SKP1-like protein 1A [Pyrus x bretschneideri]
Chr10.g17068	4.11542	5.41518	5.61715	10.6198	14.7389	7.24945	13.4553	13.1434	14.9962	5.04925	10.8694	13.865	1.14759	0.0292843	0.301432	0.774962	1.46446	0.000130216	2714700	2718287	-	1438	P59837.1 RecName: Full=Retinol dehydrogenase 12; AltName: Full=Double substrate specificity short-chain dehydrogenase/reductase 2	PF00106:short chain dehydrogenase	XP_009336508.1 PREDICTED: dehydrogenase/reductase SDR family member 12 [Pyrus x bretschneideri]
Chr10.g17085	2.88085	1.9419	2.01433	6.05502	9.30341	4.54943	4.85135	4.53486	7.75124	2.27903	6.63596	5.71248	1.58932	0.00386174	-0.271024	0.837316	1.33726	0.0060172	2509644	2513086	+	1604	Q9SRE4.1 RecName: Full=UDP-galactose transporter 2; Short=At-UDP-GalT2	PF03151:Triose-phosphate Transporter family	XP_009336495.1 PREDICTED: UDP-galactose transporter 2 [Pyrus x bretschneideri]
Chr10.g17086	228.435	116.893	140.321	59.5375	79.6695	81.8352	38.9905	40.2426	56.1492	161.883	73.6807	45.1275	-1.09389	0.0191012	-0.756342	0.1499	-1.83301	1.92e-06	2500902	2504374	-	1246	-	PF15251:Domain of unknown function (DUF4588)	XP_009336494.1 PREDICTED: uncharacterized protein LOC103929073 [Pyrus x bretschneideri]
Chr10.g17087	37.099	26.2511	32.6386	6.31122	10.3437	7.40651	6.1459	5.61028	7.12282	31.9962	8.02049	6.293	-1.95278	2.78e-06	-0.400144	0.620092	-2.33663	2.15e-12	2491792	2497021	-	3422	-	-	XP_008381860.1 PREDICTED: uncharacterized protein LOC103444685 [Malus domestica]
Chr10.g17088	28.3738	16.2578	16.0296	4.59742	9.40689	6.27707	2.69303	4.94428	9.42282	20.2204	6.76046	5.68671	-1.53597	0.00430531	-0.309766	0.861834	-1.82562	0.000574836	2489004	2490787	-	820	Q9FEC1.1 RecName: Full=Light-harvesting complex-like protein OHP2, chloroplastic; AltName: Full=One-helix protein 2; Flags: Precursor	-	XP_009336491.1 PREDICTED: acrosin-like [Pyrus x bretschneideri]
Chr10.g17089	1.8545	2.85016	4.79945	6.26435	6.59649	5.96184	11.5122	13.0545	16.9868	3.16803	6.27423	13.8512	1.02099	0.251676	1.09287	0.0895498	2.13193	0.000664525	2488275	2488651	+	306	-	-	ONH90192.1 hypothetical protein PRUPE_8G039700 [Prunus persica]
Chr10.g17095	1.33296	4.28345	4.64664	0.923267	1.97557	1.88289	0.890711	0.653557	1.60995	3.42102	1.59391	1.05141	-1.06631	0.143432	-0.658861	0.607318	-1.70118	0.00739086	2416889	2419965	+	2007	Q9LYN8.1 RecName: Full=Leucine-rich repeat receptor protein kinase EMS1; AltName: Full=Protein EXCESS MICROSPOROCYTES 1; AltName: Full=Protein EXTRA SPOROGENOUS CELLS; Flags: Precursor	PF04827:Plant transposon protein|PF07714:Protein tyrosine kina	XP_009336488.1 PREDICTED: leucine-rich repeat receptor protein kinase EMS1-like [Pyrus x bretschneideri]
Chr10.g17096	5.8701	6.3774	7.15064	15.7946	7.56002	13.0146	26.9783	21.8838	17.0126	6.46604	12.1231	21.9582	0.940803	0.0947305	0.819544	0.255005	1.77335	1.17e-05	2411631	2415184	+	801	Q84WW6.1 RecName: Full=Histone-lysine N-methyltransferase ASHH1; AltName: Full=ASH1 homolog 1; AltName: Full=Protein SET DOMAIN GROUP 26	-	XP_009336487.1 PREDICTED: histone-lysine N-methyltransferase ASHH1-like isoform X2 [Pyrus x bretschneideri]
Chr10.g17097	1.15643	1.59595	1.15438	8.11029	1.40613	5.4817	7.95943	5.74526	2.10626	1.30225	4.99937	5.27032	1.96774	0.0024629	0.0485529	0.984602	2.02444	0.000110274	2404024	2411470	+	3435	Q84WW6.1 RecName: Full=Histone-lysine N-methyltransferase ASHH1; AltName: Full=ASH1 homolog 1; AltName: Full=Protein SET DOMAIN GROUP 26	PF00856:SET domain|PF10551:MULE transposase domain	XP_009376565.1 PREDICTED: uncharacterized protein LOC103965262 isoform X1 [Pyrus x bretschneideri]
Chr10.g17102	819.207	607.763	816.44	55.2566	85.5205	98.084	8.84728	16.4821	18.5738	747.803	79.6204	14.6344	-3.19122	6.54e-16	-2.49283	4.1e-07	-5.66737	8.58e-55	2338708	2340892	+	1664	Q70II3.2 RecName: Full=Ethylene-responsive transcription factor ERF110	PF00847:AP2 domain	XP_009376561.1 PREDICTED: ethylene-responsive transcription factor ABR1-like [Pyrus x bretschneideri]
Chr10.g17114	3.06858	4.20025	2.58843	17.9581	4.87764	14.674	17.2897	17.0672	5.53368	3.28575	12.5033	13.2969	1.95684	0.000388678	0.059886	0.978305	2.02374	2.17e-05	2252570	2258984	+	4227	O48947.1 RecName: Full=Cellulose synthase A catalytic subunit 2 [UDP-forming]; Short=AtCesA2; Short=Ath-A	PF14569:Zinc-binding RING-finger|PF03552:Cellulose synthase	XP_009376550.1 PREDICTED: cellulose synthase A catalytic subunit 2 [UDP-forming]-like [Pyrus x bretschneideri]
Chr10.g17132	223.13	102.403	139.87	27.871	47.5109	30.7777	39.1582	38.4989	69.7077	155.134	35.3865	49.1216	-2.08693	1.18e-05	0.418575	0.687299	-1.64911	0.000145952	2105170	2107502	+	525	Q6NPF9.1 RecName: Full=Thioredoxin Y1, chloroplastic; Short=AtTrxy1; Flags: Precursor	PF00085:Thioredoxin	XP_009376536.1 PREDICTED: uncharacterized protein LOC103965239 [Pyrus x bretschneideri]
Chr10.g17133	3.50922	2.50123	2.94832	15.8338	10.4472	15.2054	19.2633	16.2334	15.8201	2.98626	13.8288	17.1056	2.25027	4.4e-07	0.266025	0.761923	2.53115	9.27e-12	2098482	2103953	+	1594	-	PF14360:PAP2 superfamily C-terminal	XP_009376537.1 PREDICTED: uncharacterized protein LOC103965240 [Pyrus x bretschneideri]
Chr10.g17142	18.7401	31.6	16.3563	11.0331	6.34205	10.6711	8.21764	8.09099	6.67258	22.2321	9.34874	7.6604	-1.21679	0.0149005	-0.326092	0.72814	-1.52902	0.000120558	2039069	2046764	+	2137	Q9XIG1.1 RecName: Full=Sterol 3-beta-glucosyltransferase UGT80B1; AltName: Full=Protein TRANSPARENT TESTA 15; AltName: Full=UDP-glucose:sterol glucosyltransferase 80B1	PF00201:UDP-glucoronosyl and UDP-glucosyl transferase|PF03033:Glycosyltransfera	XP_009376532.1 PREDICTED: sterol 3-beta-glucosyltransferase UGT80B1-like [Pyrus x bretschneideri]
Chr10.g17150	11.9379	9.78777	16.4237	6.22035	5.06364	6.54354	6.31715	6.72266	3.85189	12.7165	5.94251	5.63057	-1.05983	0.0274793	-0.115175	0.930485	-1.16433	0.00759343	2004288	2005910	+	1623	-	PF05633:Protein of unknown function (DUF793)	XP_008381823.1 PREDICTED: UPF0496 protein 4 [Malus domestica]
Chr10.g17165	77.6992	61.9264	78.5659	175.968	227.493	162.714	196.093	258.271	347.461	72.7305	188.725	267.275	1.41798	0.000395898	0.451298	0.562936	1.8873	9.36e-08	1873074	1876842	+	1516	P14766.2 RecName: Full=Fructose-1,6-bisphosphatase, cytosolic; Short=FBPase; AltName: Full=D-fructose-1,6-bisphosphate 1-phosphohydrolase	PF00316:Fructose-1-6-bisphosphatase	XP_009343629.1 PREDICTED: fructose-1,6-bisphosphatase, cytosolic-like [Pyrus x bretschneideri]
Chr10.g17174	12.2672	6.92897	10.5798	7.22264	9.52874	7.68505	5.38565	4.4416	4.66953	9.9253	8.14548	4.83226	-0.242308	0.674147	-0.799394	0.0906734	-1.0276	0.00907064	1803963	1808173	-	3866	Q9MA75.1 RecName: Full=Transcription factor VIP1; AltName: Full=Protein SULPHATE UTILIZATION EFFICIENCY 3; AltName: Full=VirE2-interacting protein 1; Short=AtVIP1; AltName: Full=bZIP transcription factor 51; Short=AtbZIP51; Short=bZIP protein 51	P	XP_009343621.1 PREDICTED: transcription factor VIP1-like [Pyrus x bretschneideri]
Chr10.g17175	147.975	211.881	289.058	100.999	147.069	119.485	90.8883	88.9556	80.8618	216.305	122.517	86.9019	-0.779492	0.110525	-0.542178	0.333221	-1.30677	0.00041963	1794166	1796915	+	1872	Q9MA74.1 RecName: Full=Serine decarboxylase; Short=AtSDC; AltName: Full=Protein EMBRYO DEFECTIVE 1075; AltName: Full=Serine decarboxylase 1; Short=AtSDC1	PF00282:Pyridoxal-dependent decarboxylase conserved domain	XP_009343619.1 PREDICTED: serine decarboxylase-like [Pyrus x bretschneideri]
Chr10.g17183	2.14892	1.40363	1.80051	80.9609	15.5264	78.7984	506.583	679.235	184.242	1.78435	58.4286	456.687	5.06542	1.2e-18	2.93988	0.000389563	8.01142	6.04e-68	1709476	1712845	+	1509	O74856.2 RecName: Full=Poly(A) ribonuclease pop2; AltName: Full=CCR4-associated factor 1	PF04554:Extensin-like region	--
Chr10.g17187	9.65682	11.7219	11.5329	4.12079	6.83708	5.43777	1.83505	5.56414	2.71805	10.9705	5.46521	3.37241	-0.965473	0.0561087	-0.740628	0.499248	-1.69627	0.00065426	1667868	1669185	+	1318	Q9LSA6.1 RecName: Full=U-box domain-containing protein 29; AltName: Full=Plant U-box protein 29	PF04564:U-box domain	XP_018505507.1 PREDICTED: LOW QUALITY PROTEIN: U-box domain-containing protein 28-like [Pyrus x bretschneideri]
Chr10.g17221	108.87	84.9436	87.7246	28.3618	53.3067	24.8271	39.8533	39.7891	70.0258	93.8461	35.4985	49.8894	-1.35621	0.00490699	0.434591	0.705029	-0.901938	0.024566	1257448	1260130	+	971	-	-	XP_008339138.1 PREDICTED: protein FAM133B-like [Malus domestica]
Chr10.g17222	402.624	227.349	321.294	153.867	340.075	157.009	90.4759	118.015	180.495	317.089	216.984	129.662	-0.498946	0.401119	-0.799886	0.367151	-1.28022	0.00173057	1253785	1256092	-	1164	Q9M060.1 RecName: Full=Eukaryotic translation initiation factor 6-2; Short=AteIF-6;2	PF01912:eIF-6 family	XP_009360752.1 PREDICTED: eukaryotic translation initiation factor 6-2-like [Pyrus x bretschneideri]
Chr10.g17247	154.808	197.885	317.297	94.1392	77.3751	82.2198	72.0377	43.2845	79.6919	223.33	84.578	65.0047	-1.36406	0.00234181	-0.426621	0.58664	-1.77034	1.59e-05	1054640	1056324	+	1405	Q84VY3.2 RecName: Full=Stearoyl-[acyl-carrier-protein] 9-desaturase 6, chloroplastic; Short=Stearoyl-ACP desaturase 6; AltName: Full=Acyl-[acyl-carrier-protein] desaturase 6; Flags: Precursor	PF03405:Fatty acid desaturase	XP_009360727.1 PREDICTED: stearoyl-[acyl-carrier-protein] 9-desaturase 6, chloroplastic-like [Pyrus x bretschneideri]
Chr10.g17262	2.6899	1.35427	1.93241	9.1385	23.3427	10.8839	19.2506	26.4002	58.6697	1.99219	14.455	34.7735	2.91495	6.68e-07	1.20552	0.19867	4.14444	3.38e-16	885311	886687	+	874	P07591.2 RecName: Full=Thioredoxin M-type, chloroplastic; Short=Trx-M; Contains: RecName: Full=Thioredoxin M-type Mc; Contains: RecName: Full=Thioredoxin M-type Md; Flags: Precursor	PF00085:Thioredoxin	XP_009360706.1 PREDICTED: thioredoxin M-type, chloroplastic-like [Pyrus x bretschneideri]
Chr10.g17265	23.2739	19.7252	12.5451	7.26375	8.56563	7.49045	8.17207	7.31397	8.07545	18.5147	7.77328	7.85383	-1.21135	0.0100562	-0.0308964	0.978163	-1.22772	0.00218901	859240	865436	+	1557	-	PF12776:Myb/SANT-like DNA-binding domain	XP_009360707.1 PREDICTED: uncharacterized protein At2g29880-like isoform X1 [Pyrus x bretschneideri]
Chr10.g17289	5.50063	5.63967	4.32969	22.9179	5.07457	20.0357	17.8376	16.6363	5.16117	5.15666	16.0094	13.2117	1.66342	0.00429791	-0.30479	0.883112	1.36534	0.00517719	693622	712699	+	5512	Q9C811.2 RecName: Full=Nuclear pore complex protein NUP160; Short=AtNUP160; AltName: Full=Nucleoporin 160; AltName: Full=Protein SUPPRESSOR OF AUXIN RESISTANCE 1	PF11715:Nucleoporin Nup120/160	XP_009360687.1 PREDICTED: nuclear pore complex protein NUP160-like isoform X2 [Pyrus x bretschneideri]
Chr10.g17295	90.5048	107.661	112.632	56.8737	67.3284	55.9827	37.6046	44.6763	42.2902	103.599	60.0616	41.5237	-0.746533	0.0772158	-0.578778	0.226575	-1.31044	5.06e-05	665305	669148	-	1847	Q94JQ3.2 RecName: Full=Serine hydroxymethyltransferase 3, chloroplastic; Short=AtSHMT3; AltName: Full=Glycine hydroxymethyltransferase 3; AltName: Full=Serine methylase 3; Flags: Precursor	PF00464:Serine hydroxymethyltransferase	XP_009360678.1 PREDICTED: serine hydroxymethyltransferase 3, chloroplastic-like [Pyrus x bretschneideri]
Chr10.g17297	1.17661	1.26582	2.06049	4.35868	3.66206	3.71951	6.76622	6.34586	7.51024	1.50097	3.91342	6.87411	1.42036	0.00943229	0.767054	0.109138	2.20455	3.21e-07	642335	653655	+	2067	O49285.1 RecName: Full=ACT domain-containing protein ACR3; AltName: Full=Protein ACT DOMAIN REPEATS 3	PF01842:ACT domain	XP_009360670.1 PREDICTED: ACT domain-containing protein ACR3-like isoform X1 [Pyrus x bretschneideri]
Chr10.g17300	4.87331	4.95941	9.84257	11.1598	7.96448	10.6385	3.20338	4.35906	3.4237	6.55843	9.92094	3.66205	0.633417	0.285132	-1.47939	0.00111322	-0.831919	0.118225	613890	616349	-	1231	-	-	XP_009360667.1 PREDICTED: uncharacterized protein LOC103951109 [Pyrus x bretschneideri]
Chr10.g17301	10.8587	21.2988	19.7165	37.908	23.501	36.9806	42.1911	36.5391	32.823	17.2913	32.7965	37.1844	0.955978	0.0579315	0.141626	0.898637	1.11243	0.00561336	606529	609395	-	1635	Q8W4E1.2 RecName: Full=DEAD-box ATP-dependent RNA helicase 47, mitochondrial; AltName: Full=Protein EMBRYO DEFECTIVE 1586; AltName: Full=Protein INCREASED SIZE EXCLUSION LIMIT 1; Flags: Precursor	PF00271:Helicase conserved C-terminal domain|PF0027	XP_008381703.1 PREDICTED: DEAD-box ATP-dependent RNA helicase 47B [Malus domestica]
Chr10.g17305	5.75908	8.71151	6.22699	21.7555	6.9668	18.3058	19.7189	19.8614	9.64294	6.89919	15.676	16.4077	1.21354	0.0287828	0.0340777	0.986241	1.25719	0.00316248	557211	563093	-	3125	Q6NPR7.1 RecName: Full=Probable methyltransferase PMT24	PF03141:Putative S-adenosyl-L-methionine-dependent methyltransferase	XP_009360657.1 PREDICTED: probable methyltransferase PMT24 [Pyrus x bretschneideri]
Chr10.g17312	14.3319	8.02874	9.76114	15.4783	20.8682	16.2666	25.0473	33.8342	32.6568	10.7073	17.5377	30.5128	0.755951	0.135356	0.751474	0.146396	1.52152	8.16e-05	517471	524144	+	1482	Q55909.1 RecName: Full=TVP38/TMEM64 family membrane protein slr0305	PF09335:SNARE associated Golgi protein	XP_009366830.1 PREDICTED: uncharacterized protein LOC103956550 [Pyrus x bretschneideri]
Chr10.g17313	5.71928	7.62896	5.767	20.0301	7.24501	17.3456	19.2291	20.4164	9.30338	6.37175	14.8736	16.3163	1.2535	0.0172969	0.101515	0.95407	1.36403	0.00125496	507465	515639	+	3005	Q9SA18.1 RecName: Full=Bifunctional aspartokinase/homoserine dehydrogenase 1, chloroplastic; Short=AK-HD 1; Short=AK-HSDH 1; AltName: Full=Beta-aspartyl phosphate homoserine 1; Includes: RecName: Full=Aspartokinase; Includes: RecName: Full=Homoserine		XP_008361531.1 PREDICTED: bifunctional aspartokinase/homoserine dehydrogenase 1, chloroplastic-like isoform X2 [Malus domestica]
Chr10.g17314	4.89081	7.60403	5.04826	31.4439	4.72847	27.9266	23.5689	24.0288	6.06094	5.8477	21.3663	17.8862	1.89544	0.00370212	-0.282027	0.90667	1.61964	0.00193511	498958	507281	-	2851	F4IYF8.1 RecName: Full=Histidine--tRNA ligase, cytoplasmic; AltName: Full=Histidyl-tRNA synthetase; Short=HisRS	PF03129:Anticodon binding domain|PF13393:Histidyl-tRNA synthetase	XP_009366845.1 PREDICTED: histidine--tRNA ligase, cytoplasmic [Pyrus x bretschneideri]
Chr10.g17319	18.1626	23.1363	24.3928	10.5439	11.896	11.4252	5.79923	7.47526	6.86994	21.8972	11.2883	6.71481	-0.917396	0.0322052	-0.79501	0.0764825	-1.69752	1.05e-06	480895	483978	+	2321	Q8VZF6.1 RecName: Full=Protein ENHANCED DISEASE RESISTANCE 2-like	PF07059:Protein of unknown function (DUF1336)	XP_008381652.1 PREDICTED: protein ENHANCED DISEASE RESISTANCE 2-like isoform X1 [Malus domestica]
Chr10.g17326	38.1821	23.0202	26.8609	10.1688	16.6832	9.90471	8.49243	8.17353	11.9415	29.3544	12.2522	9.53583	-1.21535	0.0102119	-0.414437	0.649089	-1.61251	1.64e-05	437621	441974	+	2947	Q6AYL5.1 RecName: Full=Splicing factor 3B subunit 4 >Q8QZY9.1 RecName: Full=Splicing factor 3B subunit 4	PF00076:RNA recognition motif. (a.k.a. RRM, RBD, or RNP domain)	XP_008381660.1 PREDICTED: RNA-binding protein 7 [Malus domestica]
Chr10.g17330	10.2518	18.9313	15.372	5.46973	7.29317	6.08446	2.53684	3.87429	3.7718	14.8517	6.28245	3.39431	-1.20268	0.0103844	-0.936865	0.0827829	-2.12356	1.02e-07	423145	428661	-	2570	Q54MI3.1 RecName: Full=SUN domain-containing protein 2; Flags: Precursor	PF07738:Sad1 / UNC-like C-terminal	XP_008381664.1 PREDICTED: uncharacterized protein SLP1 [Malus domestica]
Chr10.g17336	11.9505	9.35989	9.26351	2.44536	6.33536	3.4632	3.24188	3.38043	6.32236	10.1913	4.08131	4.31489	-1.27542	0.0232001	0.0222831	0.990966	-1.23362	0.0071879	352468	355067	-	1411	-	PF09835:Uncharacterized protein conserved in bacteria (DUF2062)	XP_009366873.1 PREDICTED: uncharacterized protein LOC103956578 isoform X1 [Pyrus x bretschneideri]
Chr10.g17338	5.90496	16.1509	10.6974	20.9044	23.4961	20.3507	27.1978	23.7017	28.2706	10.9178	21.5837	26.39	1.01763	0.0685378	0.243474	0.756517	1.27798	0.00582886	342307	344085	+	810	Q680U9.1 RecName: Full=RNA polymerase II transcription factor B subunit 2; AltName: Full=General transcription and DNA repair factor IIH subunit TFB2; Short=AtTFB2; Short=TFIIH subunit TFB2	PF03849:Transcription factor Tfb2	XP_008365990.1 PREDICTED: uncharacterized protein LOC103429631 [Malus domestica]
Chr10.g17351	30.2792	18.0454	20.1717	8.84793	17.1052	7.2177	8.77614	8.03294	12.9339	22.8321	11.057	9.91434	-0.998617	0.07442	-0.213096	0.886785	-1.19399	0.00421759	258229	262271	-	1336	Q9LT31.1 RecName: Full=Vacuolar protein sorting-associated protein 9A; Short=AtVSP9a	PF02204:Vacuolar sorting protein 9 (VPS9) domain	XP_009347395.1 PREDICTED: vacuolar protein sorting-associated protein 9A-like isoform X2 [Pyrus x bretschneideri]
Chr10.g17364	9.98859	5.27702	3.95836	1.75733	1.50684	0.788447	0.404892	0.459137	0.618199	6.40799	1.35087	0.494076	-2.20227	0.00108862	-1.50799	0.194054	-3.69799	1.03e-08	149939	150939	-	909	-	-	XP_008362479.1 PREDICTED: uncharacterized protein LOC103426169 [Malus domestica]
Chr10.g17374	30.0899	9.48765	14.3135	4.77387	9.80537	5.46074	5.16213	6.16782	3.36412	17.9637	6.67999	4.89802	-1.37885	0.0206565	-0.492799	0.653182	-1.86386	0.000147848	40097	45339	-	2088	-	-	XP_008339947.2 PREDICTED: LOW QUALITY PROTEIN: ultraviolet-B receptor UVR8 [Malus domestica]
Chr11.g09676	5.99199	9.60298	7.5173	20.8358	7.323	18.0527	22.3405	15.2708	13.0768	7.70409	15.4038	16.8961	1.0293	0.0654902	0.098238	0.952265	1.1412	0.00494371	171940	178214	-	2530	Q9FM96.1 RecName: Full=Glucosidase 2 subunit beta; AltName: Full=Glucosidase II subunit beta; AltName: Full=Protein PRIORITY IN SWEET LIFE 4; Flags: Precursor	PF13015:Glucosidase II beta subunit-like protein|PF12999:Glucosidase II beta subunit-lik	XP_008384353.1 PREDICTED: glucosidase 2 subunit beta-like isoform X1 [Malus domestica]
Chr11.g09678	34.6391	20.2844	21.831	3.94727	9.74192	3.2703	1.82704	2.68569	3.88731	25.5848	5.65316	2.80001	-2.13093	0.000194657	-1.07442	0.31998	-3.19134	1.7e-12	189856	192579	+	777	P26357.1 RecName: Full=TATA-box-binding protein; AltName: Full=TATA sequence-binding protein; Short=TBP; AltName: Full=TATA-binding factor; AltName: Full=TATA-box factor; AltName: Full=Transcription initiation factor TFIID TBP subunit	PF00352:Tran	XP_009339201.1 PREDICTED: TATA-box-binding protein-like [Pyrus x bretschneideri]
Chr11.g09679	6.33246	4.67342	4.25937	10.4764	15.8342	8.41515	15.9402	16.9229	20.3177	5.08842	11.5753	17.7269	1.23137	0.0185493	0.564205	0.46528	1.81165	2.59e-06	192830	195809	-	1293	Q9SAV3.1 RecName: Full=2-oxoisovalerate dehydrogenase subunit beta 1, mitochondrial; AltName: Full=Branched-chain alpha-keto acid dehydrogenase E1 component beta chain; Short=BCKDE1B; Short=BCKDH E1-beta; Flags: Precursor	PF02780:Transketolase, C-	XP_009339200.1 PREDICTED: 2-oxoisovalerate dehydrogenase subunit beta 1, mitochondrial-like [Pyrus x bretschneideri]
Chr11.g09685	7.8375	15.0169	12.4471	253.109	64.4452	232.591	290.59	279.524	177.701	11.7672	183.382	249.272	3.98925	3.62e-14	0.410834	0.780076	4.41184	7.03e-33	225057	229487	+	2348	Q9LJE4.1 RecName: Full=Chaperonin 60 subunit beta 2, chloroplastic; Short=CPN-60 beta 2; Flags: Precursor	PF00118:TCP-1/cpn60 chaperonin family	XP_018507282.1 PREDICTED: chaperonin 60 subunit beta 2, chloroplastic isoform X1 [Pyrus x bretschneideri]
Chr11.g09687	0.527177	0.405106	1.11421	1.20037	2.13562	1.08277	4.5588	4.13565	6.75022	0.682163	1.47292	5.14822	1.15655	0.208992	1.75513	0.0045044	2.9309	3.73e-07	237305	239964	+	1384	-	-	XP_009339190.1 PREDICTED: uncharacterized protein LOC103931436 [Pyrus x bretschneideri]
Chr11.g09688	2.67038	2.05204	1.8412	9.89546	4.46577	6.63076	10.1848	9.96636	5.45643	2.18788	6.99733	8.53584	1.71421	0.0010304	0.251752	0.859355	1.97575	6.47e-06	240902	247691	-	2034	Q9LJE2.1 RecName: Full=Lysine--tRNA ligase, chloroplastic/mitochondrial; AltName: Full=Lysyl-tRNA synthetase; Short=LysRS; AltName: Full=Lysyl-tRNA synthetase 2; Short=AtKRS-2; AltName: Full=Protein OVULE ABORTION 5; Flags: Precursor	PF00152:tRNA	XP_009339189.1 PREDICTED: lysine--tRNA ligase, chloroplastic/mitochondrial-like [Pyrus x bretschneideri]
Chr11.g09689	21.7	20.7025	22.9195	3.93705	9.68485	4.212	3.66454	3.49302	11.0686	21.774	5.94463	6.07538	-1.82831	0.000499121	-0.0331266	0.9889	-1.83652	0.000314233	248674	251429	+	990	-	-	XP_021816735.1 uncharacterized protein LOC110759033 [Prunus avium]
Chr11.g09693	2.30046	2.05061	1.58365	2.97361	2.70031	2.9582	7.99713	9.06854	14.3516	1.97824	2.87738	10.4724	0.580017	0.46084	1.81292	0.000396908	2.41303	1.07e-06	285323	286960	-	881	-	PF07797:Protein of unknown function (DUF1639)	XP_009339182.1 PREDICTED: uncharacterized protein LOC103931430 [Pyrus x bretschneideri]
Chr11.g09700	28.2265	38.6339	51.6087	118.467	129.644	123.587	85.2777	86.288	102.482	39.4897	123.899	91.3493	1.688	4.68e-05	-0.486517	0.310714	1.21891	0.00100164	333027	336206	+	1706	Q56WH1.2 RecName: Full=Tubulin alpha-3 chain >B9DHQ0.2 RecName: Full=Tubulin alpha-5 chain	PF03953:Tubulin C-terminal domain|PF00091:Tubulin/FtsZ family, GTPase domain	XP_008349406.1 PREDICTED: tubulin alpha-3 chain [Malus domestica]
Chr11.g09703	2.94357	4.33983	2.66629	16.1731	4.96124	13.8094	13.5302	12.9641	6.19834	3.31656	11.6479	10.8976	1.84135	0.000636619	-0.127381	0.945172	1.7233	6e-05	350419	359521	-	4737	Q8BKC5.3 RecName: Full=Importin-5; Short=Imp5; AltName: Full=Importin subunit beta-3; AltName: Full=Karyopherin beta-3; AltName: Full=Ran-binding protein 5; Short=RanBP5	-	XP_008352015.1 PREDICTED: importin-5-like, partial [Malus domestica]
Chr11.g09722	1.21678	1.48046	1.65324	13.107	1.80338	11.1239	10.7853	9.84382	6.28188	1.45016	8.67809	8.97032	2.6078	0.000165043	0.0175146	0.99435	2.63659	2.67e-09	479804	481490	-	1599	-	-	XP_018504634.1 PREDICTED: uncharacterized protein LOC103954050 [Pyrus x bretschneideri]
Chr11.g09723	8.68424	11.4949	12.6024	12.4711	10.1889	13.5571	27.8962	24.3438	26.0407	10.9272	12.0723	26.0936	0.179249	0.760571	1.06898	0.0049841	1.26425	0.00038545	482356	490252	-	1783	Q8W496.1 RecName: Full=Protochlorophyllide-dependent translocon component 52, chloroplastic; AltName: Full=ACD1-like protein; AltName: Full=Protein TIC 55-IV; AltName: Full=Translocon at the inner envelope membrane of chloroplasts 55-IV; Flags: Precu		XP_009364129.1 PREDICTED: protochlorophyllide-dependent translocon component 52, chloroplastic-like [Pyrus x bretschneideri]
Chr11.g09724	0.965096	2.10126	1.09273	7.16299	3.5759	6.26982	2.84277	2.27724	5.64452	1.38636	5.66957	3.58817	2.05697	0.000286858	-0.70974	0.478175	1.37201	0.0205104	491126	493716	-	2016	Q9LHN9.1 RecName: Full=IQ domain-containing protein IQM2; AltName: Full=IQ motif-containing protein 2	-	XP_017186262.1 PREDICTED: LOW QUALITY PROTEIN: IQ domain-containing protein IQM2-like [Malus domestica]
Chr11.g09734	8.87889	24.0286	35.8066	53.5513	38.9974	73.4693	87.2797	107.547	71.5139	22.9047	55.3393	88.7803	1.30442	0.0292787	0.643887	0.357982	1.96186	4.94e-05	554747	555796	-	1050	O80582.2 RecName: Full=F-box/kelch-repeat protein At2g44130	PF01344:Kelch motif	XP_009364123.1 PREDICTED: F-box/kelch-repeat protein At2g44130-like [Pyrus x bretschneideri]
Chr11.g09756	37.1008	16.5102	19.8626	6.37218	23.4392	9.07889	8.54754	9.69269	12.2829	24.4912	12.9634	10.1744	-0.866187	0.217994	-0.406938	0.793994	-1.25751	0.00714257	663220	668415	-	732	Q6DKC0.1 RecName: Full=Erlin-2-B; AltName: Full=Endoplasmic reticulum lipid raft-associated protein 2-B; AltName: Full=Stomatin-prohibitin-flotillin-HflC/K domain-containing protein 2-B; Short=SPFH domain-containing protein 2-B	-	XP_018504623.1 PREDICTED: uncharacterized protein LOC103954025 [Pyrus x bretschneideri]
Chr11.g09779	14.7313	11.78	16.5127	46.4074	37.2528	46.7661	88.6752	74.9934	100.877	14.3413	43.4754	88.1818	1.6376	3.84e-05	0.975515	0.0132093	2.63066	1.97e-15	875641	879188	-	1761	Q10PP8.1 RecName: Full=Metal tolerance protein 4; Short=OsMTP4	PF01545:Cation efflux family|PF16916:Dimerisation domain of Zinc Transporter	XP_009364096.1 PREDICTED: metal tolerance protein 4 [Pyrus x bretschneideri]
Chr11.g09784	5.76562	8.0287	5.88718	37.6493	10.2853	43.2771	42.4478	38.9087	24.1611	6.5605	30.4039	35.1725	2.24023	5.96e-05	0.178363	0.924532	2.42984	6.25e-11	912920	916955	+	2320	P28723.3 RecName: Full=Formate--tetrahydrofolate ligase; AltName: Full=10-formyletrahydrofolate synthetase; Short=FHS; Short=FTHFS; AltName: Full=Formyltetrahydrofolate synthetase	PF01268:Formate--tetrahydrofolate ligase	XP_018504622.1 PREDICTED: formate--tetrahydrofolate ligase isoform X1 [Pyrus x bretschneideri]
Chr11.g09802	102.714	84.4508	115.039	47.8949	65.4541	52.4513	36.5852	36.3051	40.2421	100.734	55.2668	37.7108	-0.824372	0.0575355	-0.599459	0.234461	-1.40812	1.61e-05	1039732	1043698	-	1749	Q7F8R0.1 RecName: Full=Zinc finger CCCH domain-containing protein 14; Short=OsC3H14	PF00013:KH domain|PF00642:Zinc finger C-x8-C-x5-C-x3-H type (and similar)	XP_009349421.1 PREDICTED: zinc finger CCCH domain-containing protein 14-like [Pyrus x bretschneideri]
Chr11.g09804	3.3089	3.8376	4.05178	2.07675	1.98888	1.50205	0.218579	1.62237	1.38043	3.73276	1.8559	1.0738	-0.969648	0.0620945	-0.840234	0.574949	-1.79657	0.00476626	1047686	1050891	-	2646	Q3E9B5.1 RecName: Full=Protein NRT1/ PTR FAMILY 7.1; Short=AtNPF7.1	PF00854:POT family	XP_009364152.1 PREDICTED: protein NRT1/ PTR FAMILY 7.1-like [Pyrus x bretschneideri]
Chr11.g09805	7.2123	5.6862	5.76932	31.819	28.1947	28.3427	27.7015	23.0774	29.2983	6.2226	29.4522	26.6924	2.28265	3.74e-09	-0.1875	0.816889	2.11164	1.06e-09	1052976	1056750	+	1731	Q9SLA8.1 RecName: Full=Enoyl-[acyl-carrier-protein] reductase [NADH], chloroplastic; Short=ENR; AltName: Full=NADH-dependent enoyl-ACP reductase 1; AltName: Full=Protein MOSAIC DEATH 1; Flags: Precursor	PF13561:Enoyl-(Acyl carrier protein) reducta	XP_009364070.1 PREDICTED: enoyl-[acyl-carrier-protein] reductase [NADH], chloroplastic-like [Pyrus x bretschneideri]
Chr11.g09806	42.3321	30.1612	44.394	12.9574	20.1469	13.997	7.13037	7.2922	9.43694	38.9624	15.7005	7.95317	-1.26808	0.00466543	-1.03237	0.0442064	-2.28374	1.06e-10	1057028	1059473	-	1578	Q9C689.1 RecName: Full=Non-structural maintenance of chromosomes element 4 homolog A; Short=Non-SMC element 4 homolog A	PF08743:Nse4 C-terminal	XP_009349419.1 PREDICTED: non-structural maintenance of chromosomes element 4 homolog A-like [Pyrus x bretschneideri]
Chr11.g09840	16.7042	9.69452	9.3112	0.920698	3.9473	1.87765	9.62165	6.44333	19.9393	11.9033	2.24855	12.0014	-2.36131	0.000365612	2.35817	0.00656997	0.0219599	0.977049	1797282	1797975	+	694	P59226.2 RecName: Full=Histone H3.2; AltName: Full=Histone H3.1 >P69246.2 RecName: Full=Histone H3.2 >P69248.2 RecName: Full=Histone H3.2 >Q71T45.3 RecName: Full=Histone H3.2 >Q6LBE3.3 RecName: Full=Histone H3.2 >Q6LCK1.3 RecName: Full=Histone H3.2 >		AQK43641.1 Histone H3.2 [Zea mays]
Chr11.g09872	1.43483	2.94024	3.68241	4.99485	8.50622	4.90099	8.53038	11.9596	13.7792	2.68583	6.13402	11.4231	1.22735	0.0877434	0.846523	0.26431	2.08919	9.08e-05	2393484	2395324	+	678	-	PF12695:Alpha/beta hydrolase family	XP_009349201.1 PREDICTED: uncharacterized protein LOC103940752 [Pyrus x bretschneideri]
Chr11.g09878	19.4197	12.5296	8.62924	2.67138	4.15435	2.20862	12.2979	11.7897	15.7154	13.5262	3.01145	13.2677	-2.12418	0.000148012	2.09152	2.45e-05	-0.017573	0.977715	2433921	2436455	-	885	O64587.1 RecName: Full=Accelerated cell death 11; AltName: Full=Ceramide-1-phosphate transfer protein ACD11; AltName: Full=Glycolipid transfer protein domain-containing protein ACD11	PF08718:Glycolipid transfer protein (GLTP)	XP_009349193.1 PREDICTED: accelerated cell death 11-like isoform X2 [Pyrus x bretschneideri]
Chr11.g09909	5.676	10.4775	7.09726	18.0408	16.5138	18.3464	17.326	17.197	19.0842	7.75026	17.6337	17.8691	1.22006	0.0100421	-0.0258422	0.979488	1.2107	0.00299165	3040506	3042632	-	1314	Q66GR3.1 RecName: Full=Transcription factor bHLH130; AltName: Full=Basic helix-loop-helix protein 130; Short=AtbHLH130; Short=bHLH 130; AltName: Full=Transcription factor EN 69; AltName: Full=bHLH transcription factor bHLH130	PF00010:Helix-loop-he	XP_009379429.1 PREDICTED: transcription factor bHLH122-like isoform X1 [Pyrus x bretschneideri]
Chr11.g09910	5.42397	3.78232	4.78104	7.2102	6.69502	7.0919	2.81425	2.69116	1.47304	4.66244	6.99904	2.32615	0.625809	0.173913	-1.62704	0.000523502	-0.991724	0.0224882	3065631	3071659	+	5007	P10978.1 RecName: Full=Retrovirus-related Pol polyprotein from transposon TNT 1-94; Includes: RecName: Full=Protease; Includes: RecName: Full=Reverse transcriptase; Includes: RecName: Full=Endonuclease	PF00665:Integrase core domain|PF14244:gag-pol	CAN71427.1 hypothetical protein VITISV_027864 [Vitis vinifera]
Chr11.g09911	1.59487	1.68256	1.90986	13.0818	3.60571	12.9049	10.2562	10.8747	6.60503	1.7291	9.86414	9.24531	2.54183	4.14e-06	-0.125759	0.94603	2.42743	3.88e-10	3076888	3082421	-	2999	-	PF07944:Beta-L-arabinofuranosidase, GH127	XP_009379432.1 PREDICTED: uncharacterized protein LOC103967844 [Pyrus x bretschneideri]
Chr11.g09919	212.701	129.922	154.902	48.084	101.536	45.8538	37.922	33.0199	75.8003	165.842	65.1581	48.9141	-1.29978	0.0109298	-0.473066	0.7091	-1.75115	3.72e-05	3139121	3141783	-	1087	A2YEZ6.2 RecName: Full=Zinc finger A20 and AN1 domain-containing stress-associated protein 8; Short=OsSAP8; AltName: Full=Stress-associated protein 3 >A3BDI8.1 RecName: Full=Zinc finger A20 and AN1 domain-containing stress-associated protein 8; Short		XP_009376157.1 PREDICTED: zinc finger A20 and AN1 domain-containing stress-associated protein 8-like [Pyrus x bretschneideri]
Chr11.g09920	480.128	289.032	380.124	84.0439	156.65	79.594	52.2939	57.4737	90.8728	383.095	106.763	66.8801	-1.79669	0.000115269	-0.730315	0.372044	-2.50858	1.84e-11	3142428	3148691	-	555	A2YEZ6.2 RecName: Full=Zinc finger A20 and AN1 domain-containing stress-associated protein 8; Short=OsSAP8; AltName: Full=Stress-associated protein 3 >A3BDI8.1 RecName: Full=Zinc finger A20 and AN1 domain-containing stress-associated protein 8; Short		XP_009376154.1 PREDICTED: zinc finger A20 and AN1 domain-containing stress-associated protein 8-like [Pyrus x bretschneideri]
Chr11.g09923	44.6992	30.992	34.2312	12.2508	19.5131	14.8598	5.60043	6.87374	5.63351	36.6408	15.5412	6.03589	-1.19444	0.01028	-1.41038	0.00387282	-2.59213	3.08e-12	3155104	3155901	-	798	Q2RYF4.1 RecName: Full=Cytochrome c-type biogenesis protein CcmE; AltName: Full=Cytochrome c maturation protein E; AltName: Full=Heme chaperone CcmE	PF03100:CcmE	XP_009376163.1 PREDICTED: uncharacterized protein LOC103964892 [Pyrus x bretschneideri]
Chr11.g09931	16.3047	18.3813	14.0614	10.6195	8.50844	10.2793	8.14739	9.93305	6.00632	16.2491	9.8024	8.02892	-0.692445	0.123168	-0.326898	0.709724	-1.00854	0.00880525	3227239	3231772	-	2491	Q9LG26.2 RecName: Full=Poly(A)-specific ribonuclease PARN; AltName: Full=Polyadenylate-specific ribonuclease; Short=AtPARN; AltName: Full=Protein ABA hypersensitive germination 2	PF04857:CAF1 family ribonuclease	XP_009379459.1 PREDICTED: poly(A)-specific ribonuclease PARN-like isoform X1 [Pyrus x bretschneideri]
Chr11.g09946	90.4738	58.625	84.2502	16.8272	55.4949	22.6781	20.6246	21.0819	41.0073	77.783	31.6667	27.5713	-1.2469	0.034335	-0.260885	0.884618	-1.48749	0.000494998	3405973	3407712	+	543	-	PF10273:Pre-rRNA-processing protein TSR2	XP_009349146.1 PREDICTED: LOW QUALITY PROTEIN: pre-rRNA-processing protein TSR2 homolog [Pyrus x bretschneideri]
Chr11.g09952	10.2781	6.17122	3.65212	58.9212	29.7119	84.3846	64.5384	71.4349	41.1206	6.70048	57.6726	59.0313	3.13982	2.11e-09	-0.000586422	0.999711	3.14885	2.07e-13	3460400	3463827	+	2453	Q9FG72.1 RecName: Full=Oligopeptide transporter 1; Short=AtOPT1	PF03169:OPT oligopeptide transporter protein	XP_009334674.1 PREDICTED: oligopeptide transporter 1-like [Pyrus x bretschneideri]
Chr11.g09955	12.2306	13.7235	11.8138	26.3605	16.4104	25.7051	27.6228	32.7962	21.2886	12.5893	22.8253	27.2359	0.892914	0.0525716	0.21703	0.842962	1.12138	0.00235299	3471963	3474573	-	1498	Q8W034.1 RecName: Full=Heterogeneous nuclear ribonucleoprotein 1; Short=hnRNP1	PF00076:RNA recognition motif. (a.k.a. RRM, RBD, or RNP domain)	XP_008358788.1 PREDICTED: heterogeneous nuclear ribonucleoprotein 1-like [Malus domestica]
Chr11.g09962	269.192	371.781	393.509	98.2059	209.915	93.2932	53.0931	73.1607	142.55	344.827	133.805	89.6012	-1.31963	0.00872373	-0.638015	0.581052	-1.93482	6.01e-06	3522781	3525765	-	1123	Q0VFP5.1 RecName: Full=Protein CWC15 homolog	PF04889:Cwf15/Cwc15 cell cycle control protein	XP_008349499.1 PREDICTED: protein CWC15 homolog [Malus domestica]
Chr11.g09966	395.129	388.077	372.502	34.3851	73.301	47.2358	33.8134	39.8872	46.7467	385.236	51.6406	40.1491	-2.85453	8.74e-12	-0.415486	0.669754	-3.25351	4.32e-26	3550685	3554902	+	1429	O24242.1 RecName: Full=Farnesyl pyrophosphate synthase 2; Short=FPP synthase 2; Short=FPS 2; AltName: Full=(2E,6E)-farnesyl diphosphate synthase 2; AltName: Full=Dimethylallyltranstransferase 2; AltName: Full=Farnesyl diphosphate synthase 2; AltName:		XP_009367257.1 PREDICTED: farnesyl pyrophosphate synthase 2-like [Pyrus x bretschneideri]
Chr11.g09968	218.461	130.262	159.007	35.8132	80.8115	40.4232	21.5331	26.337	52.9355	169.243	52.3493	33.6019	-1.64517	0.000893277	-0.698994	0.513096	-2.32305	4.97e-08	3559720	3561932	+	901	-	-	XP_009367259.1 PREDICTED: uncharacterized protein LOC103956924 isoform X1 [Pyrus x bretschneideri]
Chr11.g09970	247.384	143.141	184.405	35.1732	58.2166	38.2788	28.7901	32.7771	29.3316	191.644	43.8895	30.2996	-2.08178	1.45e-06	-0.582969	0.376209	-2.65178	6.28e-15	3569354	3573019	+	1377	Q8LAS7.2 RecName: Full=Calcineurin B-like protein 2; AltName: Full=SOS3-like calcium-binding protein 1	PF13499:EF-hand domain pair	XP_009362099.1 PREDICTED: calcineurin B-like protein 3 isoform X2 [Pyrus x bretschneideri]
Chr11.g09971	29.1181	72.5043	97.2014	338.6	126.646	287.904	262.91	280.229	93.5972	66.2746	251.05	212.245	1.95096	0.000573887	-0.272956	0.875536	1.68643	0.00135942	3574309	3577702	-	2734	P55737.1 RecName: Full=Heat shock protein 90-2; Short=AtHSP90.2; Short=AtHsp90-2; AltName: Full=Heat shock protein 81-2; Short=Hsp81-2; AltName: Full=Protein EARLY-RESPONSIVE TO DEHYDRATION 8; AltName: Full=Protein LOSS OF RECOGNITION OF AVRRPM1 2; A		XP_009362097.1 PREDICTED: heat shock protein 90-2 [Pyrus x bretschneideri]
Chr11.g09985	17.1625	15.0589	28.2515	5.85311	4.5492	10.3451	32.082	44.9974	36.3905	20.1576	6.91581	37.8233	-1.50908	0.00361444	2.41142	5.6e-07	0.91677	0.0245259	3676644	3679727	+	1965	P46256.1 RecName: Full=Fructose-bisphosphate aldolase, cytoplasmic isozyme 1	PF00274:Fructose-bisphosphate aldolase class-I	XP_008355755.1 PREDICTED: fructose-bisphosphate aldolase, cytoplasmic isozyme 1 [Malus domestica]
Chr11.g09993	0.139292	0.0356794	0	2.6715	1.03222	2.0524	6.23349	6.41981	6.71853	0.0583239	1.91871	6.45728	5.14462	3.07e-06	1.7078	0.00235987	6.88284	5.49e-15	3736230	3738607	+	1746	Q680K8.1 RecName: Full=BTB/POZ domain-containing protein At1g55760	PF00651:BTB/POZ domain	XP_009339283.1 PREDICTED: BTB/POZ domain-containing protein At1g55760 [Pyrus x bretschneideri]
Chr11.g10000	47.3763	107.355	147.098	13.5165	12.0921	17.472	7.86425	4.90482	4.65284	100.61	14.3602	5.8073	-2.77397	1.91e-08	-1.34401	0.0115559	-4.10289	9.37e-20	3785631	3786566	-	936	Q39162.2 RecName: Full=Transcription factor TGA4; AltName: Full=Ocs element-binding factor 4; Short=OBF4; AltName: Full=bZIP transcription factor 57; Short=AtbZIP57	PF14144:Seed dormancy control	XP_009339278.1 PREDICTED: transcription factor TGA5 [Pyrus x bretschneideri]
Chr11.g10004	52.5441	28.5525	28.7833	6.40936	7.78752	5.93227	30.6706	35.9758	58.8609	36.6266	6.70972	41.8358	-2.40616	3.9e-07	2.58953	1.68e-08	0.202068	0.716824	3809977	3811402	-	648	O34136.2 RecName: Full=Chaperone protein DnaJ	PF00226:DnaJ domain	XP_009339274.1 PREDICTED: chaperone protein dnaJ 11, chloroplastic [Pyrus x bretschneideri]
Chr11.g10006	939.272	773.677	897.283	336.932	352.894	459.136	118.718	118.175	151.143	870.077	382.988	129.345	-1.14589	0.00395061	-1.61193	6.46e-06	-2.74048	1.36e-18	3830171	3830895	+	725	-	PF01277:Oleosin	XP_009348791.2 PREDICTED: major oleosin NAP-II [Pyrus x bretschneideri]
Chr11.g10016	9.05706	9.12766	9.27981	0.819185	2.11253	2.14795	1.05927	0.436793	1.8011	9.15484	1.69322	1.09905	-2.39893	0.000244936	-0.686345	0.748095	-3.0669	1.21e-06	3890327	3891527	-	546	-	-	XP_011458196.1 PREDICTED: LOW QUALITY PROTEIN: uncharacterized protein LOC105349661 [Fragaria vesca subsp. vesca] [Fragaria vesca]
Chr11.g10022	34.9652	43.5653	55.5698	16.3339	23.2994	11.9596	18.4734	18.4641	19.7756	44.7001	17.1977	18.9044	-1.33575	0.00586402	0.0873411	0.948058	-1.23292	0.000828995	3933681	3937455	+	888	Q9FKT4.1 RecName: Full=KH domain-containing protein At5g56140; AltName: Full=Quaking-like protein 2	PF16544:Homodimerisation region of STAR domain protein	XP_009346681.1 PREDICTED: KH domain-containing protein At5g56140-like [Pyrus x bretschneideri]
Chr11.g10024	264.494	221.297	261.54	147.559	254.27	156.797	62.455	90.4364	144.818	249.11	186.208	99.2366	-0.375444	0.472795	-0.962993	0.184782	-1.31836	0.0010531	3943300	3958530	+	1070	P35135.1 RecName: Full=Ubiquitin-conjugating enzyme E2-17 kDa; AltName: Full=E2 ubiquitin-conjugating enzyme; AltName: Full=Ubiquitin carrier protein; AltName: Full=Ubiquitin-protein ligase	PF00179:Ubiquitin-conjugating enzyme	XP_008384629.1 PREDICTED: ubiquitin-conjugating enzyme E2-17 kDa-like [Malus domestica]
Chr11.g10025	9.53037	11.0775	7.5739	2.59838	3.22474	2.64953	3.45986	2.84335	2.05146	9.39391	2.82422	2.78489	-1.69456	0.000107526	-0.0605954	0.964781	-1.74299	1.18e-05	3973369	3978944	+	2705	Q501H5.1 RecName: Full=Phosphatidylinositol/phosphatidylcholine transfer protein SFH13; AltName: Full=Protein SEC FOURTEEN HOMOLOGS 13; Short=AtSFH13	-	XP_009346685.1 PREDICTED: phosphatidylinositol/phosphatidylcholine transfer protein SFH13 [Pyrus x bretschneideri]
Chr11.g10027	37.4447	19.7357	27.1744	9.73995	17.2778	10.9488	5.31092	9.30742	11.8684	28.1183	12.6555	8.82892	-1.10645	0.0317491	-0.573757	0.564952	-1.66357	0.000201734	3982684	3985497	+	1089	Q9FKT1.1 RecName: Full=GPI-anchored protein LLG1; AltName: Full=LORELEI-like-GPI-anchored protein 1; Flags: Precursor	PF13041:PPR repeat family	XP_009346687.1 PREDICTED: GPI-anchored protein LORELEI isoform X2 [Pyrus x bretschneideri]
Chr11.g10032	2.15125	0.522036	1.43581	0.624686	1.40959	0.81898	5.65435	11.3249	13.3422	1.3697	0.951084	10.1072	-0.473731	0.722772	3.36554	4.84e-07	2.91193	2.94e-06	4008918	4009633	+	716	Q9S7N7.1 RecName: Full=Photosystem I reaction center subunit V, chloroplastic; AltName: Full=PSI-G; Flags: Precursor	PF01241:Photosystem I psaG / psaK	XP_009346691.1 PREDICTED: photosystem I reaction center subunit V, chloroplastic-like [Pyrus x bretschneideri]
Chr11.g10033	27.5107	16.1248	18.3993	15.6255	19.6363	12.0112	8.70368	9.15195	6.50103	20.6783	15.7577	8.11889	-0.347944	0.547253	-1.00061	0.0693101	-1.33773	0.000931769	4011805	4014986	+	1329	Q9LTT3.1 RecName: Full=High mobility group B protein 10; AltName: Full=Nucleosome/chromatin assembly factor group D 10	PF00505:HMG (high mobility group) box|PF01388:ARID/BRIGHT DNA binding domain	XP_009346692.1 PREDICTED: high mobility group B protein 10-like isoform X1 [Pyrus x bretschneideri]
Chr11.g10054	46.7289	35.0386	33.2122	8.08	24.4402	10.6148	9.42246	10.8698	16.7297	38.3266	14.3783	12.3407	-1.36571	0.0142164	-0.27895	0.865349	-1.62663	2.81e-05	4208499	4212516	+	1289	-	PF03798:TLC domain	XP_009374425.1 PREDICTED: transmembrane protein 56-like [Pyrus x bretschneideri]
Chr11.g10073	2425.46	1589.21	2041.5	681.327	1170.36	858.378	373.057	421.362	504.593	2018.72	903.356	433.004	-1.11606	0.012707	-1.11164	0.0217352	-2.21145	2.85e-11	4321561	4323153	-	997	Q9M5M7.1 RecName: Full=60S ribosomal protein L10	PF00252:Ribosomal protein L16p/L10e	XP_008366213.1 PREDICTED: 60S ribosomal protein L10 [Malus domestica]
Chr11.g10094	43.7836	14.2817	32.8428	10.7842	12.7755	6.323	3.17983	17.9454	8.59512	30.3027	9.9609	9.90678	-1.55961	0.00746484	-0.0525672	0.982035	-1.60591	0.0102515	4500372	4503172	-	711	Q9SG92.1 RecName: Full=Methylesterase 17; Short=AtMES17; AltName: Full=Methyl indole-3-acetic acid esterase	-	XP_018506950.1 PREDICTED: uncharacterized protein LOC108868389 [Pyrus x bretschneideri]
Chr11.g10097	2.43204	3.48859	1.76236	19.0411	8.65083	15.8542	23.9406	17.6482	11.6603	2.561	14.5154	17.7497	2.53203	7.22e-07	0.255035	0.856343	2.79812	2.76e-10	4513064	4517564	-	1500	Q6BY27.1 RecName: Full=ATP-dependent RNA helicase DBP2	PF00271:Helicase conserved C-terminal domain|PF00270:DEAD/DEAH box helicase	XP_009374389.1 PREDICTED: DEAD-box ATP-dependent RNA helicase 20-like isoform X1 [Pyrus x bretschneideri]
Chr11.g10098	4.83434	5.28661	5.6421	34.4396	29.018	19.8751	114.743	102.63	83.5342	5.25435	27.7775	100.302	2.4413	6.06e-09	1.80924	1.84e-05	4.26312	7.03e-40	4525317	4529518	+	1744	Q43054.1 RecName: Full=Trans-cinnamate 4-monooxygenase; AltName: Full=Cinnamic acid 4-hydroxylase; Short=C4H; Short=CA4H; AltName: Full=Cytochrome P450 73; AltName: Full=Cytochrome P450C4H [Populus sieboldii x Populus grandidentata]	PF00067:Cytoch	AHB52741.1 cinnamate 4-hydroxylase [Pyrus x bretschneideri]
Chr11.g10109	6.85445	8.33653	3.99135	23.1944	8.54725	20.7724	21.3922	17.1324	8.77478	6.39411	17.5047	15.7665	1.48382	0.00650447	-0.183237	0.91659	1.31016	0.00512577	4588771	4597409	+	3146	F4HNU6.1 RecName: Full=Nardilysin-like; AltName: Full=N-arginine dibasic convertase-like; Short=NRD convertase-like; Short=NRD-C	PF16187:Middle or third domain of peptidase_M16|PF05193:Peptidase M16 inactive domain|PF00675:Insulinase (Peptidase fa	XP_009374381.1 PREDICTED: nardilysin-like [Pyrus x bretschneideri]
Chr11.g10114	11.8135	11.8132	11.0898	10.0367	6.43955	7.99017	6.56729	5.23557	4.81225	11.5721	8.15548	5.53837	-0.468541	0.341617	-0.598177	0.350399	-1.05289	0.00402789	4629163	4633522	+	2642	-	-	XP_009374366.1 PREDICTED: uncharacterized protein LOC103963293 [Pyrus x bretschneideri]
Chr11.g10115	32.4746	29.5998	17.2038	15.4837	8.74779	16.4315	12.1452	11.5496	7.90746	26.4261	13.5543	10.5341	-0.928733	0.0696163	-0.400305	0.67759	-1.31773	0.00104433	4639491	4644774	+	2736	Q9LVL5.1 RecName: Full=Probable serine/threonine-protein kinase WNK4; Short=AtWNK4; AltName: Full=Protein kinase with no lysine 4	-	XP_009374365.1 PREDICTED: probable serine/threonine-protein kinase WNK4 isoform X2 [Pyrus x bretschneideri]
Chr11.g10126	4.77591	2.72899	4.54787	1.2065	1.25232	2.16525	1.58846	1.17083	1.53855	4.01759	1.54136	1.43262	-1.34135	0.0367362	-0.150175	0.931061	-1.4748	0.00714666	4735012	4737207	+	1324	A7STV9.1 RecName: Full=Structure-specific endonuclease subunit SLX1 homolog	PF01541:GIY-YIG catalytic domain	XP_009343299.1 PREDICTED: uncharacterized protein LOC103935260 [Pyrus x bretschneideri]
Chr11.g10131	21.5773	15.2956	20.9083	9.88768	8.08164	6.94562	6.36434	5.65878	4.97594	19.2604	8.30498	5.66635	-1.17373	0.00946222	-0.593078	0.351457	-1.75378	2.38e-06	4755578	4758016	+	1454	Q55DY8.1 RecName: Full=Mitoferrin; AltName: Full=Mitochondrial substrate carrier family protein F	PF00153:Mitochondrial carrier protein	XP_009343300.1 PREDICTED: mitoferrin [Pyrus x bretschneideri]
Chr11.g10147	10.125	17.6638	11.402	5.76955	5.59688	4.83847	3.8158	6.49052	4.26792	13.0636	5.40163	4.85808	-1.23771	0.0132086	-0.195769	0.877711	-1.42138	0.00168561	4860261	4862276	+	1185	A7STV9.1 RecName: Full=Structure-specific endonuclease subunit SLX1 homolog	PF01541:GIY-YIG catalytic domain	XP_009343299.1 PREDICTED: uncharacterized protein LOC103935260 [Pyrus x bretschneideri]
Chr11.g10153	8.63413	5.78879	12.4398	3.74518	3.91627	4.28464	2.06705	2.25874	1.0544	8.95424	3.98203	1.79339	-1.12919	0.0359912	-1.18408	0.0806166	-2.30398	3.73e-06	4886380	4888767	+	1399	Q55DY8.1 RecName: Full=Mitoferrin; AltName: Full=Mitochondrial substrate carrier family protein F	PF00153:Mitochondrial carrier protein	XP_009343300.1 PREDICTED: mitoferrin [Pyrus x bretschneideri]
Chr11.g10175	67.9176	37.8954	39.0037	12.893	14.7603	13.1791	3.09436	7.93194	5.55829	48.2722	13.6108	5.5282	-1.78469	3.37e-05	-1.34525	0.0249508	-3.11916	3.74e-13	5068427	5071666	-	2022	Q6IEQ7.1 RecName: Full=WRKY transcription factor WRKY24; Short=OsWRKY24	PF03106:WRKY DNA -binding domain	XP_018505811.1 PREDICTED: probable WRKY transcription factor 26 isoform X2 [Pyrus x bretschneideri]
Chr11.g10179	22.5323	12.2005	17.5771	4.86649	25.3849	9.66683	2.49629	9.25885	5.07194	17.4366	13.3061	5.60903	-0.337563	0.686279	-1.30062	0.294629	-1.62946	0.00218498	5130545	5133263	+	1011	Q8H1S6.1 RecName: Full=U2 small nuclear ribonucleoprotein B'' 2; Short=U2 snRNP B'' 2	PF00076:RNA recognition motif. (a.k.a. RRM, RBD, or RNP domain)	XP_008358937.1 PREDICTED: U2 small nuclear ribonucleoprotein B''-like [Malus domestica]
Chr11.g10183	36.1251	15.3008	17.907	5.49285	8.09434	4.00071	3.13624	2.40581	3.94346	23.111	5.86263	3.16184	-1.93345	0.000802722	-0.943809	0.292656	-2.86144	1.19e-08	5151453	5153195	-	570	Q8GWL2.1 RecName: Full=Protein LURP-one-related 7	PF04525:LURP-one-related	XP_018505815.1 PREDICTED: protein LURP-one-related 7 [Pyrus x bretschneideri]
Chr11.g10187	5.00878	7.84049	9.40999	27.1231	43.2211	26.7625	14.0168	10.7102	17.1187	7.41975	32.3689	13.9486	2.16554	5.62e-06	-1.26707	0.016385	0.917679	0.0537968	5181900	5183492	+	874	-	-	XP_009369539.1 PREDICTED: uncharacterized protein LOC103958943 [Pyrus x bretschneideri]
Chr11.g10198	28.0919	13.4452	16.5529	2.52828	5.27279	2.57805	2.08043	3.4315	4.2112	19.3634	3.4597	3.24104	-2.43997	9.49e-06	-0.14937	0.936204	-2.57457	6.58e-08	5258215	5260228	-	834	Q8GWL2.1 RecName: Full=Protein LURP-one-related 7	PF04525:LURP-one-related	XP_018505815.1 PREDICTED: protein LURP-one-related 7 [Pyrus x bretschneideri]
Chr11.g10205	1.55661	2.1531	2.63195	12.5634	3.19294	11.8933	16.8261	17.4929	8.03855	2.11389	9.21652	14.1192	2.15241	0.000188943	0.585091	0.675644	2.74688	5.69e-11	5305949	5314521	+	3906	Q8LPR9.1 RecName: Full=Protein TIC110, chloroplastic; AltName: Full=Translocon at the inner envelope membrane of chloroplasts 110; Short=AtTIC110; Flags: Precursor	PF16940:Chloroplast envelope transporter|PF00141:Peroxidase	XP_009369542.1 PREDICTED: protein TIC110, chloroplastic-like [Pyrus x bretschneideri]
Chr11.g10238	2.10406	1.83877	2.01797	3.64193	3.11841	4.27731	5.05713	10.286	3.32447	1.98693	3.67922	6.22253	0.927308	0.0906033	0.722621	0.48448	1.6556	0.00149343	5478327	5484415	-	1965	O64732.1 RecName: Full=UDP-glycosyltransferase 87A1	PF00201:UDP-glucoronosyl and UDP-glucosyl transferase	XP_009369556.1 PREDICTED: UDP-glycosyltransferase 87A1-like isoform X2 [Pyrus x bretschneideri]
Chr11.g10242	8.75834	13.9531	8.22356	1.26277	1.51969	1.20179	1.45473	0.942644	1.66584	10.3117	1.32809	1.3544	-2.92237	3.72e-07	-0.0210833	0.992868	-2.92557	3.3e-08	5507110	5509357	-	759	-	-	XP_008349549.1 PREDICTED: uncharacterized protein LOC103412796 isoform X1 [Malus domestica]
Chr11.g10259	69.5938	59.4211	95.574	20.5124	33.8639	23.7897	42.5478	37.5467	47.6931	74.863	26.0553	42.5959	-1.47993	0.00102716	0.659133	0.284136	-0.803854	0.0346485	5578719	5581226	+	975	Q9S9N9.1 RecName: Full=Cinnamoyl-CoA reductase 1; Short=AtCCR1; AltName: Full=Protein IRREGULAR XYLEM 4	PF01370:NAD dependent epimerase/dehydratase family	XP_009369571.1 PREDICTED: cinnamoyl-CoA reductase 1-like [Pyrus x bretschneideri]
Chr11.g10279	4.07508	3.86437	5.02633	9.84073	21.3572	13.1702	10.2907	9.05493	22.0871	4.32193	14.7894	13.8109	1.81937	0.000540084	-0.157647	0.928153	1.68506	0.00072594	5740268	5742265	+	935	-	PF08209:Sgf11 (transcriptional regulation protein)	XP_009369587.1 PREDICTED: LOW QUALITY PROTEIN: SAGA-associated factor 11 homolog [Pyrus x bretschneideri]
Chr11.g10287	26.7165	20.6478	23.021	8.0851	10.5514	9.0441	5.95786	4.72924	5.77066	23.4618	9.22688	5.48592	-1.30528	0.00292305	-0.796476	0.148175	-2.08624	1.63e-08	5811854	5814199	+	1059	O64738.1 RecName: Full=Zinc transporter 6, chloroplastic; AltName: Full=ZRT/IRT-like protein 6; Flags: Precursor	PF02535:ZIP Zinc transporter	XP_009369589.1 PREDICTED: zinc transporter 6, chloroplastic-like [Pyrus x bretschneideri]
Chr11.g10300	287.215	244.935	322.354	171.075	305.435	185.366	97.3669	140.571	124.26	284.835	220.626	120.733	-0.323959	0.553013	-0.919646	0.122448	-1.22967	0.000318989	5887771	5890839	-	1026	P92985.1 RecName: Full=Ran-binding protein 1 homolog c	PF00638:RanBP1 domain	XP_009369617.1 PREDICTED: ran-binding protein 1 homolog b-like [Pyrus x bretschneideri]
Chr11.g10306	1.45577	1.23853	2.31939	3.1144	1.34078	3.00857	5.21819	5.27681	2.42139	1.67123	2.48792	4.30547	0.60751	0.329199	0.758186	0.43954	1.37513	0.00327395	5916424	5929853	-	6237	Q0WLB5.1 RecName: Full=Clathrin heavy chain 2	PF00069:Protein kinase domain|PF00637:Region in Clathrin and VPS|PF09268:Clathrin, heavy-chain linker|PF01394:Clathrin propeller repeat	XP_009369618.1 PREDICTED: clathrin heavy chain 2-like [Pyrus x bretschneideri]
Chr11.g10310	4.67788	19.4392	12.8762	4.58193	4.8464	4.78164	1.82624	3.17317	1.96759	12.3311	4.73666	2.32233	-1.34569	0.0262247	-1.07045	0.0691257	-2.40316	6.59e-06	5950757	5955865	-	1785	Q8RX37.1 RecName: Full=Probable protein phosphatase 2C 2; Short=AtPP2C02; AltName: Full=Protein phosphatase AP2C2	PF00481:Protein phosphatase 2C	XP_009338941.1 PREDICTED: probable protein phosphatase 2C 25 [Pyrus x bretschneideri]
[truncated: 7,085 more rows]

## Sheet: Table S4
Table S4. Differentially expressed genes involved in pathways related to plant hormone biosynthesis, degradation, signaling and response.
[truncated: 181 more rows]

[truncated: 3 more sheets: Table S5, Table S6, Table S7]
